# Supplementary material for: The adult shell matrix protein repertoire of the marine snail Crepidula is dominated by conserved genes that are also expressed in larvae
Source: BMC Ecol Evol. 2024 Sep 14;24:120. doi: 10.1186/s12862-024-02237-y (PMC11401363; doi:10.1186/s12862-024-02237-y)
Supplement: Supplementary file 1 — Supplementary Material 1 [file 12862_2024_2237_MOESM1_ESM.xlsx]

## Sheet: Proteomes
Species	TaxID	Database	Accession	Phylum	Class	Skeletal Proteome Paper	No. Skeletal Proteins	Number of genes (Orthofinder)	Number of genes in orthogroups	Number of unassigned genes	Percentage of genes in orthogroups	Percentage of unassigned genes	Number of orthogroups containing species	Percentage of orthogroups containing species	Number of species-specific orthogroups	Number of genes in species-specific orthogroups	Percentage of genes in species-specific orthogroups
Acanthochitona crinita	126420	Sequence Read Archive	SRR5110525	Mollusca	Polyplacophora	-	-	64460	61667	2793	95.7	4.3	13310	6.2	1879	7654	11.9
Acanthopleura granulata	61363	NCBI Genome	GCA_016165875.1	Molluca	Polyplacophora	-	-	81691	40241	41450	49.3	50.7	13113	6.1	3600	14970	18.3
Acropora digitifera	70779	NCBI Genome	GCF_000222465.1	Cnidaria	Anthozoa	Takeuchi et al. (2017)	31	33909	33477	432	98.7	1.3	11162	5.2	252	787	2.3
Acropora millepora	45264	NCBI Genome	GCF_013753865.1	Cnidaria	Anthozoa	Ramos-Silva et al. (2014)	37	41897	41347	550	98.7	1.3	11436	5.3	336	1169	2.8
Actinocyclus verrucosus	262596	Sequence Read Archive	SRR12422341	Mollusca	Gastropoda	-	-	30468	27681	2787	90.9	9.1	8921	4.2	938	2928	9.6
Adineta vaga	104782	NCBI Genome	GCA_000513175.1	Rotifera	Eurotatoria	-	-	49300	44503	4797	90.3	9.7	10533	4.9	3644	13562	27.5
Amphibalanus amphitrite	1232801	NCBI Genome	GCF_019059575.1	Arthropoda	Mandibulata	-	-	59724	59033	691	98.8	1.2	8975	4.2	1862	9252	15.5
Amphimedon queenslandica	400682	NCBI Genome	GCF_000090795.1	Porifera	Demospongiae	-	-	43615	39849	3766	91.4	8.6	9151	4.3	1963	12533	28.7
Anadara broughtonii	148819	MolluscDB	v1.0	Mollusca	Bivalvia	-	-	24045	22371	1674	93	7	10108	4.7	308	913	3.8
Aplysia californica	6500	NCBI Genome	GCA_000002075.2	Mollusca	Gastropoda	-	-	19944	19204	740	96.3	3.7	10086	4.7	131	644	3.2
Architeuthis dux	256136	gigadb.org	100676	Mollusca	Cephalopoda	-	-	33406	30547	2859	91.4	8.6	10104	4.7	300	1839	5.5
Archivesica marissinica	2291877	MolluscDB	de novo	Mollusca	Bivalvia	-	-	28949	26928	2021	93	7	9490	4.4	267	1043	3.6
Argopecten purpuratus	228297	MolluscDB	v1.0	Mollusca	Bivalvia	-	-	26256	23970	2286	91.3	8.7	11215	5.2	98	299	1.1
Azumapecten farreri	106299	MolluscDB	v1.0	Mollusca	Bivalvia	-	-	28602	24870	3732	87	13	11511	5.4	165	433	1.5
Berghia stephanieae	1287507	NCBI Genome	TBD	Mollusca	Gastropoda	-	-	26595	25346	1249	95.3	4.7	10780	5	265	1078	4.1
Biomphalaria glabrata	6526	MolluscDB	BB02	Mollusca	Gastropoda	-	-	25550	23504	2046	92	8	10257	4.8	348	1562	6.1
Branchiostoma lanceolatum	7740	NCBI Genome	GCA_900088365.1	Chordata	Cephalochordata	-	-	35955	31821	4134	88.5	11.5	10569	4.9	1008	4857	13.5
Bugula neritina	10212	NCBI Genome	GCA_010799875.2	Bryozoa	Gymnolaemata	-	-	25017	21606	3411	86.4	13.6	8220	3.8	1117	4362	17.4
Caenorhabditis elegans	6239	NCBI Genome	GCA_000002985.3	Nematoda	Chromadorea	-	-	20191	16074	4117	79.6	20.4	6324	3	1089	6514	32.3
Capitella teleta	283909	NCBI Genome	GCA_000328365.1	Annelida	Polychaeta	-	-	32175	29413	2762	91.4	8.6	10627	5	759	4447	13.8
Ceratosoma tenue	1174595	Sequence Read Archive	SRR12422333	Mollusca	Gastropoda	-	-	37227	33787	3440	90.8	9.2	10841	5.1	1078	3230	8.7
Charonia lampas	500097	-	-	Mollusca	Gastropoda	-	-	140813	135847	4966	96.5	3.5	18780	8.8	6633	43735	31.1
Chromodoris westraliensis	508139	Sequence Read Archive	SRR12422336	Mollusca	Gastropoda	-	-	56456	52208	4248	92.5	7.5	13268	6.2	1667	5535	9.8
Chrysomallon squamiferum	216257	NCBI Genome	GCA_012295275.1	Mollusca	Gastropoda	-	-	21469	19238	2231	89.6	10.4	10018	4.7	167	546	2.5
Crassostrea gigas	29159	MolluscDB	oyster_v9	Mollusca	Bivalvia	Feng et al. (2017)	53	28080	26798	1282	95.4	4.6	12154	5.7	108	307	1.1
Crassostrea virginica	6565	NCBI Genome	GCF_002022765.2	Mollusca	Bivalvia	-	-	34596	34090	506	98.5	1.5	11686	5.5	420	1884	5.4
Crepidula atrasolea	136598	NCBI TSA	TBD	Mollusca	Gastropoda	-	-	241276	177711	63565	73.7	26.3	32079	15	14269	82524	34.2
Crepidula fornicata	176853	NCBI TSA	GJYS00000000.1	Mollusca	Gastropoda	Batzel et al. (2022)	185	127117	122660	4457	96.5	3.5	20008	9.3	3099	11771	9.3
Crepidula navicella	1707815	NCBI TSA	GELE00000000.1	Mollusca	Gastropoda	-	-	59294	57150	2144	96.4	3.6	15427	7.2	805	2576	4.3
Danio rerio	7955	NCBI Genome	GCA_000002035.4	Chordata	Osteichthyes	Kessels et al. (2014)	262	30575	29685	890	97.1	2.9	9114	4.3	377	1959	6.4
Daphnia magna	35525	Uniprot	UP000076858	Arthropoda	Branchiopoda	-	-	26646	20148	6498	75.6	24.4	7989	3.7	983	5521	20.7
Doryteuthis pealeii	1051067	NCBI TSA	GCA_023376005.1	Mollusca	Cephalopoda	-	-	24931	19533	5398	78.3	21.7	9503	4.4	150	464	1.9
Dreissena polymorpha	45954	NCBI Genome	GCF_020536995.1	Mollusca	Bivalvia	-	-	189750	146848	42902	77.4	22.6	25461	11.9	10112	62268	32.8
Dreissena rostriformis	205083	NCBI Genome	GCA_007657795.1	Mollusca	Bivalvia	-	-	37681	35828	1853	95.1	4.9	12836	6	157	482	1.3
Drosophila melanogaster	7227	NCBI Genome	GCA_000001215.4	Arthropoda	Insecta	-	-	13947	11950	1997	85.7	14.3	6811	3.2	385	1408	10.1
Elysia chlorotica	188477	MolluscDB	v2.-	Mollusca	Gastropoda	-	-	24980	20451	4529	81.9	18.1	10650	5	195	672	2.7
Eubranchus rustyus	763125	Sequence Read Archive	SRR3726692	Mollusca	Gastropoda	-	-	27265	25179	2086	92.3	7.7	9468	4.4	546	1902	7
Euprymna scolopes	6613	NCBI Genome	GCA_024364805.1	Mollusca	Cephalopoda	-	-	28035	25886	2149	92.3	7.7	9748	4.6	294	1238	4.4
Favorinus auritulus	1325890	Sequence Read Archive	SRR1950950	Mollusca	Gastropoda	-	-	30132	27426	2706	91	9	10216	4.8	650	2077	6.9
Gadila tolmiei	1077242	Sequence Read Archive	SRX092154	Mollusca	Scaphopoda	-	-	92587	79996	12591	86.4	13.6	15137	7.1	3966	16965	18.3
Gallus gallus	9031	UniProt	UP000000539	Chordata	Aves	-	-	18369	17909	460	97.5	2.5	8540	4	70	516	2.8
Gigantidas platifrons	2830794	MolluscDB	v1.0	Mollusca	Bivalvia	-	-	36549	35713	836	97.7	2.3	11484	5.4	749	2751	7.5
Gigantopelta aegis	1735272	NCBI Genome	GCA_016097555.1	Mollusca	Gastropoda	-	-	21438	20794	644	97	3	9229	4.3	116	650	3
Gymnomenia pellucida	1918950	-	-	Mollusca	Aplacophora	-	-	67904	63022	4882	92.8	7.2	14108	6.6	2065	8206	12.1
Haliotis discus hannai	42344	MolluscDB	v1.0	Mollusca	Gastropoda	-	-	29449	26248	3201	89.1	10.9	9811	4.6	1014	2716	9.2
Haliotis rubra	36100	NCBI Genome	GCF_003918875.1	Mollusca	Gastropoda	-	-	43422	41937	1485	96.6	3.4	12336	5.8	405	1561	3.6
Haliotis rufescens	6454	MolluscDB	de novo	Mollusca	Gastropoda	-	-	55609	53134	2475	95.5	4.5	12756	6	519	2515	4.5
Hancockia uncinata	252574	Sequence Read Archive	SRR3726694	Mollusca	Gastropoda	-	-	32344	28637	3707	88.5	11.5	10676	5	996	3287	10.2
Hanleya hanleyi	2732485	BioProject	PRJNA813951	Mollusca	Polyplacophora	-	-	69284	58413	10871	84.3	15.7	14741	6.9	2355	10592	15.3
Helobdella robusta	6412	NCBI Genome	GCA_000326865.1	Annelida	Clitellata	-	-	23432	19525	3907	83.3	16.7	7334	3.4	392	2852	12.2
Hermissenda crassicornis	205593	Sequence Read Archive	SRR1950939	Mollusca	Gastropoda	-	-	26652	25085	1567	94.1	5.9	9115	4.3	441	1411	5.3
Hofstenia miamia	442651	NCBI Genome	GCA_900660155.1	Xenacoelomorpha	-	-	-	22454	20194	2260	89.9	10.1	7480	3.5	1036	5134	22.9
Homo sapiens	9606	UniProt	UP000005640	Chordata	Mammalia	Lyon et al. (2016)	136	20722	20004	718	96.5	3.5	10195	4.8	86	370	1.8
Hydra vulgaris	6087	NCBI Genome	GCA_000004095.1	Cnidaria	Hydrozoa	-	-	30806	29178	1628	94.7	5.3	8881	4.1	1528	6469	21
Laevipilina hyalina	651133	Sequence Read Archive	SRX644679	Mollusca	Monoplacophora	-	-	82298	77563	4735	94.2	5.8	15135	7.1	3575	11868	14.4
Lingula anatina	7574	NCBI Genome	GCF_001039355.2	Brachiopoda	Lingulata	Luo et al. (2015)	65	41457	40887	570	98.6	1.4	10378	4.8	925	3829	9.2
Littorina saxatilis	31220	NCBI TSA	GHUM00000000.1	Mollusca	Gastropoda	-	-	34452	31188	3264	90.5	9.5	11153	5.2	1207	4045	11.7
Lottia gigantea	225164	NCBI Genome	GCA_000327385.1	Mollusca	Gastropoda	-	-	23881	21146	2735	88.5	11.5	9851	4.6	284	1749	7.3
Lymnaea stagnalis	6523	NCBI Genome	GCA_900036025.1	Mollusca	Gastropoda	Herlitze et al. (2018)	46	9438	8849	589	93.8	6.2	5454	2.5	52	160	1.7
Lytechinus pictus	7653	NCBI Genome	GCF_015342785.2	Echinodermata	Echinoidea	-	-	27757	27492	265	99	1	10323	4.8	84	226	0.8
Lytechinus variegatus	7654	NCBI Genome	GCF_018143015.1	Echinodermata	Echinoidea	-	-	33682	33403	279	99.2	0.8	10462	4.9	106	346	1
Magallana hongkongensis	2653900	MolluscDB	v1.0	Mollusca	Bivalvia	-	-	45867	43040	2827	93.8	6.2	14254	6.7	860	2815	6.1
Magellania venosa	406290	LMU Repository	10.5282/ubm/data.67	Brachiopoda	Rhynchonellata	Jackson et al. (2015)	66	20040	18402	1638	91.8	8.2	8966	4.2	367	1339	6.7
Mizuhopecten yessoensis	6573	NCBI Genome	GCA_002113885.2	Mollusca	Bivalvia	-	-	24738	21393	3345	86.5	13.5	10998	5.1	61	160	0.6
Mnemiopsis leidyi	27923	NCBI Genome	GCA_000226015.1	Ctenophora	Tentaculata	-	-	16058	13129	2929	81.8	18.2	6172	2.9	480	2558	15.9
Mus musculus	10090	NCBI Genome	GCA_000001635.9	Chordata	Mammalia	-	-	67172	65238	1934	97.1	2.9	12400	5.8	1227	4885	7.3
Mytilus coruscus	42192	MolluscDB	MCOR1.1	Mollusca	Bivalvia	Liao et al. (2015)	53	72594	68062	4532	93.8	6.2	15964	7.5	2651	14823	20.4
Nematostella vectensis	45351	NCBI Genome	GCF_000209225.1	Cnidaria	Anthozoa	-	-	24773	21093	3680	85.1	14.9	9060	4.2	251	891	3.6
Neverita didyma	1027435	NCBI TSA	GHHQ00000000.1	Mollusca	Gastropoda	-	-	13272	13124	148	98.9	1.1	6796	3.2	56	152	1.1
Octopus bimaculoides	37653	NCBI Genome	GCA_001194135.1	Mollusca	Cephalopoda	-	-	33609	21577	12032	64.2	35.8	9503	4.4	254	1468	4.4
Odontodactylus scyllarus	120888	JPOST	JPST000563	Arthropoda	Malacostraca	-	-	90215	60383	29832	66.9	33.1	16415	7.7	8412	25960	28.8
Owenia fusiformis	6347	NCBI Genome	GCA_903813345.2	Annelida	Polychaeta	-	-	30799	28428	2371	92.3	7.7	10666	5	1032	4485	14.6
Patella vulgata	6465	NCBI Genome	GCA_932274485.2	Mollusca	Gastropoda	-	-	27726	27542	184	99.3	0.7	8763	4.1	175	965	3.5
Patiria miniata	46514	NCBI Genome	GCF_015706575.1	Echinodermata	Asteroidea	Flores and Livingston (2017)	81	35484	34878	606	98.3	1.7	9510	4.4	611	3599	10.1
Pinctada fucata	50426	MolluscDB	v2.0	Mollusca	Bivalvia	Liu et al. (2015)	44	31521	30283	1238	96.1	3.9	11968	5.6	234	600	1.9
Pinctada imbricata	66713	MolluscDB	v1.0	Mollusca	Bivalvia	-	-	30815	29458	1357	95.6	4.4	10829	5.1	193	2560	8.3
Platynereis dumerilii	6359	NCBI Genome	GCA_026936325.1	Annelida	Polychaeta	-	-	93240	87130	6110	93.4	6.6	16193	7.6	5937	28104	30.1
Pomacea canaliculata	400727	MolluscDB	v1.0	Mollusca	Gastropoda	-	-	21533	18139	3394	84.2	15.8	9408	4.4	161	598	2.8
Prodoris clavigera	2575433	Sequence Read Archive	SRR1505104	Mollusca	Gastropoda	-	-	39147	33855	5292	86.5	13.5	10640	5	1445	4473	11.4
Rattus norvegicus	10116	UniProt	UP000002494	Chordata	Mammalia	Schreiweis et al. (2007)	112	22982	22483	499	97.8	2.2	10664	5	70	355	1.5
Saccoglossus kowalevskii	10224	NCBI Genome	GCF_000003605.2	Hemichordata	Enteropneusta	-	-	22111	20932	1179	94.7	5.3	8899	4.2	224	984	4.5
Saccostrea glomerata	157728	MolluscDB	v1.0	Mollusca	Bivalvia	-	-	29738	29611	127	99.6	0.4	11085	5.2	104	523	1.8
Scutopus ventrolineatus	52922	MolluscDB	de novo	Mollusca	Aplacophora	-	-	43721	40383	3338	92.4	7.6	9998	4.7	1482	6324	14.5
Scyllaea fulva	1867925	Sequence Read Archive	SRR3726701	Mollusca	Gastropoda	-	-	38466	32769	5697	85.2	14.8	15022	7	661	1905	5
Sinonovacula constricta	98310	MolluscDB	v1.0	Mollusca	Bivalvia	-	-	26273	21320	4953	81.1	18.9	9538	4.5	211	631	2.4
Strongylocentrotus purpuratus	7668	NCBI Genome	GCF_000002235.5	Echinodermata	Echinoidea	Mann et al. (2008)	139	38578	38161	417	98.9	1.1	10520	4.9	334	1817	4.7
Stylophora pistillata	50429	NCBI Genome	GCF_002571385.2	Cnidaria	Anthozoa	Drake et al. (2013)	36	32915	32324	591	98.2	1.8	10979	5.1	558	2286	6.9
Tigriopus californicus	6832	UniProt	UP000318571	Arthropoda	Copepoda	-	-	15577	13523	2054	86.8	13.2	6905	3.2	325	1473	9.5
Trichoplax adhaerens	10228	UniProt	UP000009022	Placozoa	Uniplacotomia	-	-	11520	10719	801	93	7	6357	3	168	818	7.1
Tritia obsoleta	1934733	NCBI TSA	TBD	Mollusca	Gastropoda	-	-	182590	164196	18394	89.9	10.1	25852	12.1	9539	39630	21.7
Tritonia festiva	763133	Sequence Read Archive	SRR1950941	Mollusca	Gastropoda	-	-	17606	16514	1092	93.8	6.2	6423	3	388	1107	6.3
Tritonicula hamnerorum	508446	Sequence Read Archive	SRR4190242	Mollusca	Gastropoda	-	-	71271	54052	17219	75.8	24.2	19606	9.2	2229	6707	9.4
Unidentia sp	1867928	Sequence Read Archive	SRR3726696	Mollusca	Gastropoda	-	-	26561	24551	2010	92.4	7.6	9819	4.6	504	1601	6
Verconia verconis	460729	-	-	Mollusca	Gastropoda	-	-	34308	31655	2653	92.3	7.7	10900	5.1	663	2142	6.2
Wirenia argentea	669229	Sequence Read Archive	SRR12422344	Mollusca	Gastropoda	-	-	153230	146676	6554	95.7	4.3	19340	9	6291	36026	23.5

## Sheet: Orthogroups
Orthogroup	SMP	Lineage-Restricted	BLAST Description
OG0000028	205465	Metazoa	neural-cadherin Protein
OG0000334	80086	Metazoa	FK506-binding protein 2-like protein
OG0000038	206651, 316786, 322719	Metazoa	calmodulin Protein
OG0000047	211121	Metazoa	uncharacterized protein
OG0000054	80940	Metazoa	actin Protein
OG0000058	108333	Metazoa	bark beetle-like protein
OG0000034	211178	Metazoa	EGF, FXa inhibition, SEA, and nido domain-containing protein
OG0000656	223891	Metazoa	Cu-Zn superoxide dismutase Protein
OG0000093	178236	Metazoa	putative heat shock cognate 71 kDa protein
OG0000626	125738	Metazoa	thioredoxin II Protein
OG0000447	211993	Metazoa	14-3-3 protein epsilon-like protein
OG0000353	294303	Metazoa	elongation factor 1-alpha-like protein
OG0000195	191597	Metazoa	ubiquitin domain-containing protein
OG0001749	196962	Metazoa	protein disulfide isomerase
OG0000861	192307	Metazoa	phosphatidylethanolamine-binding protein 4-like isoform X2
OG0000845	120526, 80012	Metazoa	Calumenin or reticulocalbin-2-like protein
OG0000292	290967	Metazoa	disintegrin and metalloproteinase domain-containing protein 10
OG0000063	169324, 239624, 71080	Metazoa	CD109 antigen-like or alpha-2macroblobulin-like protein
OG0000082	169471	Metazoa	chitinase-like lectin Protein
OG0000101	217830, 305876	Metazoa	BPTI/Kunitz domain-containing protein
OG0002401	252967	Metazoa	neudesin-like protein
OG0002380	214146	Metazoa	calreticulin Protein
OG0000344	208205	Metazoa	zinc transporter ZIP10 Protein
OG0000285	297439	Metazoa	fibropellin-1-like protein
OG0000116	1967	Metazoa	peptidase inhibitor 16-like protein
OG0000062	260402, 87787	Metazoa	putative MAM and LDL-receptor class A domain-containing protein 2
OG0002373	189669	Metazoa	serine/threonine-protein kinase N2-like protein
OG0002047	294036	Metazoa	glutaminyl-peptide cyclotransferase-like protein
OG0004042	279767	Metazoa	2-iminobutanoate/2-iminopropanoate deaminase-like protein
OG0000358	126455, 328141	Metazoa	skin mucus lectin Protein
OG0001387	158017, 242120, 68799	Metazoa	putative adipocyte plasma membrane-associated protein
OG0005084	238122	Metazoa	neural proliferation differentiation and control domain-containing protein
OG0001892	296945	Metazoa	ribonuclease Oy-like protein
OG0000312	268375	Metazoa	polysaccharide deacetylase domain-containing protein
OG0005058	234593	Metazoa	meteorin-like protein
OG0000266	79995	Metazoa	lytic polysaccharide mono-oxygenase, cellulose-degrading domain-containing protein
OG0006207	242982	Metazoa	uncharacterized protein
OG0000304	260036	Metazoa	sushi, HYR, ephrin receptor-like, and EGF domain-containing protein
OG0000875	267406	Metazoa	obstructor-E-like protein
OG0000164	71173	Metazoa	discoidin domain-containing protein
OG0000987	138667	Metazoa	hephaestin-like protein
OG0002026	253413, 253414, 87323	Metazoa	coiled-coil domain-containing protein 1
OG0005295	113228	Metazoa	Spc7, IncA, Golgin A5 domain-containing protein
OG0000273	300352, 300354	Metazoa	chitin-binding and mucin-17-like domain-containing protein
OG0000396	237853, 267540	Metazoa	chitin-binding domain-containing protein
OG0003129	31134	Metazoa	uncharacterized protein
OG0001737	128713	Metazoa	uncharacterized protein
OG0000083	244029	Metazoa	tropomyosin domain-containing protein
OG0007074	90119	Metazoa	lytic polysaccharide mono-oxygenase, cellulose-degrading domain-containing protein
OG0002843	204121	Metazoa	uncharacterized protein
OG0006350	260629	Metazoa	antistasin domain-containing protein
OG0003852	126276, 143973	Metazoa	uncharacterized protein
OG0009274	150648	Metazoa	putative neurogenic locus notch protein 1
OG0008834	304585	Metazoa	ependymin domain-containing protein
OG0004218	160800	Metazoa	lectin L6-like protein
OG0008291	142223	Metazoa	sushi domain-containing protein
OG0019718	260403	Metazoa	EGF domain-containing protein
OG0067208	244335	Metazoa	putative keratin-associated protein 10-7
OG0034692	244333	Metazoa	WAP domain-containing protein
OG0008650	94322	Mollusca	calmodulin-like protein
OG0006848	322047	Mollusca	fatty acid-binding protein
OG0009176	120976	Mollusca	chitin-binding and amnionless domain-containing protein
OG0009593	163409	Mollusca	uncharacterized protein
OG0011071	242649, 242653	Mollusca	mucin-5AC-like protein
OG0018411	163501	Mollusca	chitin-binding and immunoglobulin domain containing protein
OG0021917	250163	Mollusca	galactose-binding lectin and cartilage oligomeric matrix domain-containing protein
OG0060045	148591	Mollusca	calmodulin-like protein
OG0010719	273866, 273872, 273880	Gastropoda	uncharacterized protein
OG0010736	229019	Gastropoda	uncharacterized protein
OG0013549	299504	Gastropoda	von Willebrand factor C domain-containing protein
OG0017662	302890	Gastropoda	uncharacterized protein
OG0023856	208211	Gastropoda	zinc transporter ZIP10 Protein
OG0016047	285453	Gastropoda	uncharacterized protein
OG0010474	112600	Gastropoda	fn3 and interferind domain-containing protein
OG0008366	284844	Gastropoda	YajC, Orf78, RCR, EphA2, ECSOR domain-containing protein
OG0021497	272859	Gastropoda	EB module domain-containing protein
OG0010393	11909, 304896	Gastropoda	uncharacterized protein
OG0025548	257255	Gastropoda	CfSMP1 reeler domain-containing protein
OG0021588	151078, 151085	Gastropoda	uncharacterized protein
OG0012506	154625, 163262	Gastropoda	EGF domain-containing protein
OG0027905	125281	Gastropoda	uncharacterized protein
OG0024236	100852, 100853, 100854, 100862	Gastropoda	putative shell protein
OG0020819	117188	Gastropoda	uncharacterized protein
OG0022881	120438	Gastropoda	uncharacterized protein
OG0013013	95322	Gastropoda	uncharacterized protein
OG0020869	217781	Gastropoda	uncharacterized protein
OG0026038	125573	Gastropoda	putative shell protein-17
OG0019683	224475	Gastropoda	Corazonin domain-containing protein
OG0019945	160557, 266962	Gastropoda	mucin-5AC-like protein
OG0019902	202986	Gastropoda	cysteine protease ATG4D-like protein
OG0014124	71551	Gastropoda	uncharacterized protein
OG0026011	282172	Gastropoda	uncharacterized protein
OG0043399	306057, 306061	Gastropoda	uncharacterized protein
OG0027870	211122	Gastropoda	C-type lectin domain-containing protein
OG0021900	68925	Gastropoda	uncharacterized protein
OG0021921	80073	Gastropoda	titin homolog Protein
OG0013865	319230	Gastropoda	uncharacterized protein
OG0016232	116784	Gastropoda	uncharacterized protein
OG0024458	329120	Gastropoda	Galactose/Rhamnose lectin binding domain containing protein
OG0032639	149847	Gastropoda	extensin-like protein
OG0032203	166764	Gastropoda	uncharacterized protein
OG0025994	117463, 286175	Gastropoda	zona pellucida domain-containing protein
OG0040165	297467	Gastropoda	uncharacterized protein
OG0051507	109138	Gastropoda	calmodulin-A-like protein
OG0039973	119563	Gastropoda	lytic polysaccharide mono-oxygenase, cellulose-degrading domain-containing protein
OG0051182	128540	Gastropoda	uncharacterized protein
OG0060222	281435	Gastropoda	tumor necrosis factor receptor-like protein
OG0035925	150624	Littorinimorpha	EB module domain-containing protein
OG0024509	145408, 300370	Littorinimorpha	SPARC and WAP domain-containing protein
OG0027875	263016	Littorinimorpha	uncharacterized protein
OG0019759	224843	Littorinimorpha	uncharacterized protein
OG0060088	201228	Littorinimorpha	uncharacterized protein
OG0039870	151743	Littorinimorpha	uncharacterized protein
OG0050022	72620	Littorinimorpha	uncharacterized protein
OG0018448	101327	Littorinimorpha	uncharacterized protein
OG0044643	124885	Crepidula	ependymin domain-containing protein
OG0023097	155681	Crepidula	uncharacterized protein
OG0012211	325029	Crepidula	uncharacterized protein
OG0026060	110712	Crepidula	uncharacterized protein
OG0060079	102712	Crepidula	uncharacterized protein
OG0044595	236816	Crepidula	uncharacterized protein
OG0051577	311987	Crepidula	uncharacterized protein
OG0032799	123468, 123469, 123470	Crepidula	uncharacterized protein
OG0059810	314074	Crepidula	EF-hand and SPARC domain-containing protein
OG0030168	290625	Crepidula	uncharacterized protein
OG0032854	250988	Crepidula	uncharacterized protein
OG0021910	321683	Crepidula	uncharacterized protein
OG0051559	138721	Crepidula	klein/chordin-like protein
OG0088913	79250	Crepidula	uncharacterized protein
OG0027943	277483	Crepidula	centrosome microtubule-binding domain-containing protein
OG0059972	151998	Crepidula	uncharacterized protein
OG0070590	16558	Crepidula	von Willebrand factor C and pacifastin domain-containing protein
OG0051708	212735	Crepidula	uncharacterized protein
OG0087708	267892	Crepidula	sugarporin and ABC transporter domain-containing protein
OG0059289	270002	Crepidula	uncharacterized protein
OG0059467	50629	Crepidula	uncharacterized protein
OG0059472	126061	Crepidula	uncharacterized protein
OG0027822	145573, 14988	Crepidula	galaxin-2-like protein
OG0030086	236200	Crepidula	pectinerase domain containing protein
OG0088015	158313	Crepidula	uncharacterized protein
OG0159009	226647	Crepidula	uncharacterized protein
OG0071052	101039	Crepidula	uncharacterized protein
OG0112097	248320	Crepidula	uncharacterized protein
OG0156314	54214	Crepidula	uncharacterized protein
OG0158498	225023	Crepidula	uncharacterized protein
OG0036216	94783	fornicata	uncharacterized protein
OG0051689	82338	fornicata	uncharacterized protein
OG0089144	100849	fornicata	uncharacterized protein
OG0089154	309863	fornicata	uncharacterized protein
OG0089179	292533	fornicata	uncharacterized protein
OG0115389	34753	fornicata	galaxin-2-like protein
OG0115602	135722, 236330	fornicata	uncharacterized protein
OG0115731	142228	fornicata	sushi domain-containing protein

## Sheet: CaSMP1 Tree Annotations
Gene Tree Sequence Name	BLAST Description	E Value	Accession
Berghia_stephanieae_jg53767.t1	unnamed protein product [Candidula unifasciata]	1.01e-67	CAG5115120
Berghia_stephanieae_jg53767.t1	hypothetical protein EGW08_005338, partial [Elysia chlorotica]	2.86e-74	RUS86933
Berghia_stephanieae_jg53767.t1	putative defense protein [Physella acuta]	4.89e-69	XP_059178929
CaSMP1_CfSMP1_reeler_domain-containing_protein__Crepidula_fornicata_	hypothetical protein Btru_033363 [Bulinus truncatus]	1.19e-15	KAH9513563
CaSMP1_CfSMP1_reeler_domain-containing_protein__Crepidula_fornicata_	CfSMP1 reeler domain-containing protein [Crepidula fornicata]	6.18e-97	UTK45903
CaSMP1_CfSMP1_reeler_domain-containing_protein__Crepidula_fornicata_	putative defense protein 3 [Biomphalaria glabrata]	2.4e-14	XP_055864918
Crepidula_atrasolea_NODE_111280_length_2779_cov_1431.877259_g21858_i0.p1	hypothetical protein Btru_033363 [Bulinus truncatus]	1.21e-15	KAH9513563
Crepidula_atrasolea_NODE_111280_length_2779_cov_1431.877259_g21858_i0.p1	CfSMP1 reeler domain-containing protein [Crepidula fornicata]	6.41e-97	UTK45903
Crepidula_atrasolea_NODE_111280_length_2779_cov_1431.877259_g21858_i0.p1	putative defense protein 3 [Biomphalaria glabrata]	2.45e-14	XP_055864918
Crepidula_atrasolea_NODE_125321_length_2523_cov_1933.526667_g21858_i4.p1	hypothetical protein Btru_033363 [Bulinus truncatus]	1.13e-15	KAH9513563
Crepidula_atrasolea_NODE_125321_length_2523_cov_1933.526667_g21858_i4.p1	defense protein l(2)34Fc, partial [Biomphalaria glabrata]	2.48e-14	KAI8795169
Crepidula_atrasolea_NODE_125321_length_2523_cov_1933.526667_g21858_i4.p1	CfSMP1 reeler domain-containing protein [Crepidula fornicata]	7.64e-97	UTK45903
Crepidula_atrasolea_NODE_185975_length_1723_cov_1600.153125_g21858_i5.p1	hypothetical protein Btru_033363 [Bulinus truncatus]	2.59e-08	KAH9513563
Crepidula_atrasolea_NODE_185975_length_1723_cov_1600.153125_g21858_i5.p1	CfSMP1 reeler domain-containing protein [Crepidula fornicata]	3.17e-67	UTK45903
Crepidula_atrasolea_NODE_185975_length_1723_cov_1600.153125_g21858_i5.p1	putative defense protein 3 [Biomphalaria glabrata]	1.31e-07	XP_055864918
Crepidula_fornicata_Cforn_mantle_seq_21950	eukaryotic translation initiation factor 4 gamma 3-like, partial [Biomphalaria glabrata]	1.22e-17	KAI8737419
Crepidula_fornicata_Cforn_mantle_seq_21950	CfSMP1 reeler domain-containing protein [Crepidula fornicata]	0	UTK45903
Crepidula_fornicata_Cforn_mantle_seq_21950	putative defense protein 3 [Biomphalaria glabrata]	2.36e-17	XP_055864918
Crepidula_fornicata_Cforn_mantle_seq_21951	eukaryotic translation initiation factor 4 gamma 3-like, partial [Biomphalaria glabrata]	4.83e-17	KAI8737419
Crepidula_fornicata_Cforn_mantle_seq_21951	CfSMP1 reeler domain-containing protein [Crepidula fornicata]	0	UTK45903
Crepidula_fornicata_Cforn_mantle_seq_21951	putative defense protein 3 [Biomphalaria glabrata]	3.57e-17	XP_055864918
Crepidula_fornicata_Cforn_multi_seq_31375	defense protein l(2)34Fc, partial [Biomphalaria glabrata]	2.22e-17	KAI8795169
Crepidula_fornicata_Cforn_multi_seq_31375	CfSMP1 reeler domain-containing protein [Crepidula fornicata]	2.72e-169	UTK45903
Crepidula_fornicata_Cforn_multi_seq_31375	putative defense protein 3 [Biomphalaria glabrata]	1.54e-17	XP_055864918
Crepidula_fornicata_smps_257255_	eukaryotic translation initiation factor 4 gamma 3-like, partial [Biomphalaria glabrata]	1.22e-17	KAI8737419
Crepidula_fornicata_smps_257255_	CfSMP1 reeler domain-containing protein [Crepidula fornicata]	0	UTK45903
Crepidula_fornicata_smps_257255_	putative defense protein 3 [Biomphalaria glabrata]	2.36e-17	XP_055864918
Crepidula_navicella_Cnavi_seq_15792	eukaryotic translation initiation factor 4 gamma 3-like, partial [Biomphalaria glabrata]	1.41e-06	KAI8737419
Crepidula_navicella_Cnavi_seq_15792	CfSMP1 reeler domain-containing protein [Crepidula fornicata]	1.59e-51	UTK45903
Crepidula_navicella_Cnavi_seq_15792	putative defense protein 3 [Biomphalaria glabrata]	1.32e-06	XP_055864918
Crepidula_navicella_Cnavi_seq_15793	unnamed protein product, partial [Medioppia subpectinata]	0.000735	CAD7647774
Crepidula_navicella_Cnavi_seq_15793	CfSMP1 reeler domain-containing protein [Crepidula fornicata]	1.14e-46	UTK45903
Crepidula_navicella_Cnavi_seq_15793	putative ferric-chelate reductase 1 isoform X3 [Mytilus californianus]	0.000573	XP_052082848
Crepidula_navicella_Cnavi_seq_15794	unnamed protein product, partial [Medioppia subpectinata]	0.000735	CAD7647774
Crepidula_navicella_Cnavi_seq_15794	CfSMP1 reeler domain-containing protein [Crepidula fornicata]	1.14e-46	UTK45903
Crepidula_navicella_Cnavi_seq_15794	putative ferric-chelate reductase 1 isoform X3 [Mytilus californianus]	0.000573	XP_052082848
Elysia_chlorotica_Echlor_seq_05614	glycogen debranching enzyme isoform b [Plakobranchus ocellatus]	1.12e-102	GFO13964
Elysia_chlorotica_Echlor_seq_05614	hypothetical protein ElyMa_005895200 [Elysia marginata]	1.42e-104	GFR80288
Elysia_chlorotica_Echlor_seq_05614	hypothetical protein EGW08_005338, partial [Elysia chlorotica]	0	RUS86933
Favorinus_auritulus_Faurit_seq_22477	unnamed protein product [Candidula unifasciata]	2.27e-74	CAG5115120
Favorinus_auritulus_Faurit_seq_22477	glycogen debranching enzyme isoform b [Plakobranchus ocellatus]	2.56e-70	GFO13964
Favorinus_auritulus_Faurit_seq_22477	hypothetical protein EGW08_005338, partial [Elysia chlorotica]	7.59e-77	RUS86933
Tritia_obsoleta_Tobso_seq_74907	hypothetical protein ElyMa_005895200 [Elysia marginata]	2.13e-07	GFR80288
Tritia_obsoleta_Tobso_seq_74907	hypothetical protein BaRGS_030119, partial [Batillaria attramentaria]	8.33e-13	KAG5710043
Tritia_obsoleta_Tobso_seq_74907	defense protein l(2)34Fc-like [Pomacea canaliculata]	7.11e-07	XP_025083734

## Sheet: Ca202986 Tree Annotations
Gene Tree Sequence Name	BLAST Description	E Value	Accession
Ca202986_cysteine_protease_ATG4D-like_protein__partial__Crepidula_fornicata_	hypothetical protein DPMN_154408 [Dreissena polymorpha]	1.53e-18	KAH3800766
Ca202986_cysteine_protease_ATG4D-like_protein__partial__Crepidula_fornicata_	hypothetical protein DPMN_154408 [Dreissena polymorpha]	4e-11	KAH3800766
Ca202986_cysteine_protease_ATG4D-like_protein__partial__Crepidula_fornicata_	cysteine protease ATG4D-like protein, partial [Crepidula fornicata]	3.06e-111	UTK45863
Crepidula_atrasolea_NODE_115290_length_2703_cov_125.387984_g22954_i0.p1	K5-SpyCather, partial [synthetic construct]	1.7e-19	QID05027
Crepidula_atrasolea_NODE_115290_length_2703_cov_125.387984_g22954_i0.p1	K5-SpyCather, partial [synthetic construct]	1.06e-18	QID05027
Crepidula_atrasolea_NODE_115290_length_2703_cov_125.387984_g22954_i0.p1	cysteine protease ATG4D-like protein, partial [Crepidula fornicata]	6.35e-111	UTK45863
Crepidula_fornicata_Cforn_mantle_seq_24932	cysteine protease ATG4D-like protein, partial [Crepidula fornicata]	0	UTK45863
Crepidula_fornicata_Cforn_mantle_seq_24933	cysteine protease ATG4D-like protein, partial [Crepidula fornicata]	0	UTK45863
Crepidula_fornicata_Cforn_mantle_seq_24934	cysteine protease ATG4D-like protein, partial [Crepidula fornicata]	0	UTK45863
Crepidula_fornicata_Cforn_mantle_seq_24934	putative lineage-restricted protein, partial [Crepidula fornicata]	6.54e-13	UTK45952
Crepidula_fornicata_Cforn_mantle_seq_24934	uncharacterized protein LOC112558184 [Pomacea canaliculata]	5.22e-13	XP_025084258
Crepidula_fornicata_Cforn_mantle_seq_24935	cysteine protease ATG4D-like protein, partial [Crepidula fornicata]	0	UTK45863
Crepidula_fornicata_Cforn_mantle_seq_24935	uncharacterized protein LOC117109602 [Anneissia japonica]	0.00572	XP_033107873
Crepidula_fornicata_Cforn_mantle_seq_24936	cysteine protease ATG4D-like protein, partial [Crepidula fornicata]	0	UTK45863
Crepidula_fornicata_Cforn_mantle_seq_24936	putative lineage-restricted protein, partial [Crepidula fornicata]	7.19e-13	UTK45952
Crepidula_fornicata_Cforn_mantle_seq_24936	uncharacterized protein LOC112558184 [Pomacea canaliculata]	4.01e-13	XP_025084258
Crepidula_fornicata_Cforn_mantle_seq_24937	cysteine protease ATG4D-like protein, partial [Crepidula fornicata]	0	UTK45863
Crepidula_fornicata_Cforn_mantle_seq_24937	uncharacterized protein LOC117109602 [Anneissia japonica]	0.00537	XP_033107873
Crepidula_fornicata_Cforn_multi_seq_31053	cysteine protease ATG4D-like protein, partial [Crepidula fornicata]	0	UTK45863
Crepidula_fornicata_Cforn_multi_seq_31055	cysteine protease ATG4D-like protein, partial [Crepidula fornicata]	0	UTK45863
Crepidula_fornicata_smps_202986_	cysteine protease ATG4D-like protein, partial [Crepidula fornicata]	0	UTK45863
Crepidula_navicella_Cnavi_seq_08134	cysteine protease ATG4D-like protein, partial [Crepidula fornicata]	8.79e-117	UTK45863
Crepidula_navicella_Cnavi_seq_08134	putative lineage-restricted protein, partial [Crepidula fornicata]	2.98e-16	UTK45952
Crepidula_navicella_Cnavi_seq_08134	uncharacterized protein LOC112558184 [Pomacea canaliculata]	2.63e-11	XP_025084258
Crepidula_navicella_Cnavi_seq_08137	cysteine protease ATG4D-like protein, partial [Crepidula fornicata]	8.79e-117	UTK45863
Crepidula_navicella_Cnavi_seq_08137	putative lineage-restricted protein, partial [Crepidula fornicata]	2.98e-16	UTK45952
Crepidula_navicella_Cnavi_seq_08137	uncharacterized protein LOC112558184 [Pomacea canaliculata]	2.63e-11	XP_025084258
Crepidula_navicella_Cnavi_seq_08139	cysteine protease ATG4D-like protein, partial [Crepidula fornicata]	8.79e-117	UTK45863
Crepidula_navicella_Cnavi_seq_08139	putative lineage-restricted protein, partial [Crepidula fornicata]	2.98e-16	UTK45952
Crepidula_navicella_Cnavi_seq_08139	uncharacterized protein LOC112558184 [Pomacea canaliculata]	2.63e-11	XP_025084258
Littorina_saxatilis_Litto_seq_01415	cysteine protease ATG4D-like protein, partial [Crepidula fornicata]	2.45e-17	UTK45863
Littorina_saxatilis_Litto_seq_01415	putative lineage-restricted protein, partial [Crepidula fornicata]	2.54e-11	UTK45952
Littorina_saxatilis_Litto_seq_01416	cysteine protease ATG4D-like protein, partial [Crepidula fornicata]	2.25e-16	UTK45863
Littorina_saxatilis_Litto_seq_01417	cysteine protease ATG4D-like protein, partial [Crepidula fornicata]	2.71e-17	UTK45863
Littorina_saxatilis_Litto_seq_01417	putative lineage-restricted protein, partial [Crepidula fornicata]	3.02e-11	UTK45952
Pomacea_canaliculata_Pcana_seq_09156	hypothetical protein BgiBS90_013397 [Biomphalaria glabrata]	1.89e-11	KAI8786039
Pomacea_canaliculata_Pcana_seq_09156	cysteine protease ATG4D-like protein, partial [Crepidula fornicata]	3.26e-19	UTK45863
Pomacea_canaliculata_Pcana_seq_09156	uncharacterized protein LOC112558184 [Pomacea canaliculata]	0	XP_025084258
Tritia_obsoleta_Tobso_seq_46426	cysteine protease ATG4D-like protein, partial [Crepidula fornicata]	8.69e-60	UTK45863
Tritia_obsoleta_Tobso_seq_46426	putative lineage-restricted protein, partial [Crepidula fornicata]	1.33e-15	UTK45952
Tritia_obsoleta_Tobso_seq_46426	uncharacterized protein LOC112558184 [Pomacea canaliculata]	2.61e-13	XP_025084258
Tritia_obsoleta_Tobso_seq_46427	cysteine protease ATG4D-like protein, partial [Crepidula fornicata]	1.21e-59	UTK45863
Tritia_obsoleta_Tobso_seq_46427	putative lineage-restricted protein, partial [Crepidula fornicata]	1.53e-15	UTK45952
Tritia_obsoleta_Tobso_seq_46427	uncharacterized protein LOC112558184 [Pomacea canaliculata]	2.96e-13	XP_025084258

## Sheet: Ca211122 Tree Annotations
Gene Tree Sequence Name	BLAST Description	E Value	Accession
Ca211122_C-type_lectin_domain-containing_protein__Crepidula_fornicata_	hypothetical protein BaRGS_031839, partial [Batillaria attramentaria]	1.33e-37	KAG5704575
Ca211122_C-type_lectin_domain-containing_protein__Crepidula_fornicata_	hypothetical protein, partial [Crepidula fornicata]	1.83e-133	UTK45869
Ca211122_C-type_lectin_domain-containing_protein__Crepidula_fornicata_	C-type lectin domain-containing protein, partial [Crepidula fornicata]	2.21e-148	UTK45870
Crepidula_atrasolea_NODE_1131_length_13607_cov_126.125705_g0_i410.p1	hypothetical protein BaRGS_031839, partial [Batillaria attramentaria]	0	KAG5704575
Crepidula_atrasolea_NODE_1131_length_13607_cov_126.125705_g0_i410.p1	hypothetical protein C0Q70_15326 [Pomacea canaliculata]	0	PVD24840
Crepidula_atrasolea_NODE_1131_length_13607_cov_126.125705_g0_i410.p1	hypothetical protein, partial [Crepidula fornicata]	0	UTK45869
Crepidula_atrasolea_NODE_1522_length_12828_cov_134.519874_g0_i554.p1	hypothetical protein BaRGS_031839, partial [Batillaria attramentaria]	0	KAG5704575
Crepidula_atrasolea_NODE_1522_length_12828_cov_134.519874_g0_i554.p1	hypothetical protein C0Q70_15326 [Pomacea canaliculata]	0	PVD24840
Crepidula_atrasolea_NODE_1522_length_12828_cov_134.519874_g0_i554.p1	hypothetical protein, partial [Crepidula fornicata]	0	UTK45869
Crepidula_fornicata_Cforn_mantle_seq_38521	hypothetical protein BaRGS_031839, partial [Batillaria attramentaria]	2.6e-38	KAG5704575
Crepidula_fornicata_Cforn_mantle_seq_38521	C-type lectin domain-containing protein, partial [Crepidula fornicata]	3.26e-179	UTK45870
Crepidula_fornicata_Cforn_mantle_seq_38521	uncharacterized protein LOC106076242 [Biomphalaria glabrata]	5.71e-20	XP_055881527
Crepidula_fornicata_Cforn_multi_seq_65115	hypothetical protein BaRGS_031839, partial [Batillaria attramentaria]	1.88e-38	KAG5704575
Crepidula_fornicata_Cforn_multi_seq_65115	C-type lectin domain-containing protein, partial [Crepidula fornicata]	1.09e-174	UTK45870
Crepidula_fornicata_Cforn_multi_seq_65115	uncharacterized protein LOC106076242 [Biomphalaria glabrata]	6.38e-20	XP_055881527
Crepidula_fornicata_smps_211122_	hypothetical protein BaRGS_031839, partial [Batillaria attramentaria]	2.6e-38	KAG5704575
Crepidula_fornicata_smps_211122_	C-type lectin domain-containing protein, partial [Crepidula fornicata]	3.26e-179	UTK45870
Crepidula_fornicata_smps_211122_	uncharacterized protein LOC106076242 [Biomphalaria glabrata]	5.71e-20	XP_055881527
Crepidula_navicella_Cnavi_seq_47596	hypothetical protein BaRGS_031839, partial [Batillaria attramentaria]	6.29e-41	KAG5704575
Crepidula_navicella_Cnavi_seq_47596	hypothetical protein, partial [Crepidula fornicata]	0	UTK45869
Crepidula_navicella_Cnavi_seq_47596	C-type lectin domain-containing protein, partial [Crepidula fornicata]	4.66e-150	UTK45870
Haliotis_rubra_Hrubr_seq_00433	uncharacterized protein LOC124144255 [Haliotis rufescens]	1.35e-47	XP_046369537
Haliotis_rubra_Hrubr_seq_00433	flocculation protein FLO11-like [Haliotis rubra]	0	XP_046542697
Tritia_obsoleta_Tobso_seq_129949	hypothetical protein BaRGS_031839, partial [Batillaria attramentaria]	4.36e-46	KAG5704575
Tritia_obsoleta_Tobso_seq_129949	C-type lectin domain-containing protein, partial [Crepidula fornicata]	1.06e-69	UTK45870
Tritia_obsoleta_Tobso_seq_129949	cell wall protein RBR3-like [Pomacea canaliculata]	1.07e-22	XP_025107565
Tritia_obsoleta_Tobso_seq_129951	hypothetical protein BaRGS_031839, partial [Batillaria attramentaria]	1.26e-10	KAG5704575
Tritia_obsoleta_Tobso_seq_129951	C-type lectin domain-containing protein, partial [Crepidula fornicata]	1.54e-33	UTK45870
Tritia_obsoleta_Tobso_seq_129951	uncharacterized protein LOC123529498 isoform X2 [Mercenaria mercenaria]	1.83e-05	XP_045165784
Tritia_obsoleta_Tobso_seq_129952	hypothetical protein BaRGS_031839, partial [Batillaria attramentaria]	3.55e-46	KAG5704575
Tritia_obsoleta_Tobso_seq_129952	C-type lectin domain-containing protein, partial [Crepidula fornicata]	3.02e-69	UTK45870
Tritia_obsoleta_Tobso_seq_129952	cell wall protein RBR3-like [Pomacea canaliculata]	6.6e-23	XP_025107565
Tritia_obsoleta_Tobso_seq_129953	C-type lectin domain-containing protein, partial [Crepidula fornicata]	2.71e-05	UTK45870

## Sheet: Ca163409 Tree Annotations
Gene Tree Sequence Name	BLAST Description	E Value	Accession
Aplysia_californica_Acali_seq_02087	uncharacterized protein LOC101857004 [Aplysia californica]	0	XP_005091745
Aplysia_californica_Acali_seq_02880	uncharacterized protein LOC101862480 [Aplysia californica]	1.13e-160	XP_005092812
Aplysia_californica_Acali_seq_04222	uncharacterized protein LOC106011289 [Aplysia californica]	0	XP_012935878
Aplysia_californica_Acali_seq_05801	uncharacterized protein LOC101864455 [Aplysia californica]	4.12e-134	XP_035825167
Aplysia_californica_Acali_seq_05802	uncharacterized protein LOC101864455 [Aplysia californica]	1.03e-55	XP_035825167
Aplysia_californica_Acali_seq_06608	uncharacterized protein LOC101859634 isoform X1 [Aplysia californica]	0	XP_005097639
Aplysia_californica_Acali_seq_15647	zinc finger CCCH domain-containing protein 13 [Aplysia californica]	3.23e-79	XP_005108878
Argopecten_purpuratus_Apurp_seq_07050	uncharacterized protein LOC117338047 [Pecten maximus]	1.85e-110	XP_033755102
Azumapecten_farreri_Cfarr_seq_21597	uncharacterized protein LOC110443815 [Mizuhopecten yessoensis]	9.44e-133	XP_021343911
Ca163409_hypothetical_protein__Crepidula_fornicata_	hypothetical protein, partial [Crepidula fornicata]	3.12e-104	UTK45852
Ceratosoma_tenue_Ctenu_seq_05908	uncharacterized protein LOC131939984 [Physella acuta]	3.53e-44	XP_059154502
Ceratosoma_tenue_Ctenu_seq_05910	uncharacterized protein LOC131939984 [Physella acuta]	3.53e-44	XP_059154502
Ceratosoma_tenue_Ctenu_seq_05911	uncharacterized protein LOC131939984 [Physella acuta]	2.85e-44	XP_059154502
Ceratosoma_tenue_Ctenu_seq_05913	uncharacterized protein LOC131939984 [Physella acuta]	2.85e-44	XP_059154502
Ceratosoma_tenue_Ctenu_seq_05914	uncharacterized protein LOC131939984 [Physella acuta]	0.00335	XP_059154502
Ceratosoma_tenue_Ctenu_seq_35420	uncharacterized protein LOC131939966 [Physella acuta]	3.1e-19	XP_059154480
Chromodoris_westraliensis_Cwest_seq_07007	uncharacterized protein LOC131939931 [Physella acuta]	1.25e-41	XP_059154449
Chrysomallon_squamiferum_Csqua_seq_04656	uncharacterized protein LOC121388481 [Gigantopelta aegis]	1.53e-81	XP_041375766
Chrysomallon_squamiferum_Csqua_seq_04659	uncharacterized protein LOC121388481 [Gigantopelta aegis]	2.97e-78	XP_041375766
Crassostrea_gigas_Cgiga_seq_11298	uncharacterized protein LOC105336541 [Crassostrea gigas]	2.02e-90	XP_011439202
Crassostrea_gigas_Cgiga_seq_23847	uncharacterized protein LOC128163911 isoform X2 [Crassostrea angulata]	9.89e-146	XP_052683556
Crassostrea_virginica_Cvirg_seq_29256	uncharacterized protein LOC111111518 [Crassostrea virginica]	2.23e-144	XP_022304246
Crepidula_atrasolea_NODE_125754_length_2516_cov_571.909319_g2591_i5.p1	hypothetical protein, partial [Crepidula fornicata]	4.74e-106	UTK45852
Crepidula_atrasolea_NODE_15309_length_7257_cov_174.387721_g2591_i0.p2	hypothetical protein, partial [Crepidula fornicata]	4.74e-106	UTK45852
Crepidula_atrasolea_NODE_270663_length_1092_cov_2.247678_g101455_i0.p1	hypothetical protein, partial [Crepidula fornicata]	1.84e-79	UTK45852
Crepidula_fornicata_Cforn_mantle_seq_33405	hypothetical protein, partial [Crepidula fornicata]	1.29e-136	UTK45852
Crepidula_fornicata_Cforn_multi_seq_38048	hypothetical protein, partial [Crepidula fornicata]	2.36e-70	UTK45852
Crepidula_fornicata_smps_163409	hypothetical protein, partial [Crepidula fornicata]	1.29e-136	UTK45852
Crepidula_navicella_Cnavi_seq_29682	hypothetical protein, partial [Crepidula fornicata]	9.45e-73	UTK45852
Crepidula_navicella_Cnavi_seq_29683	hypothetical protein, partial [Crepidula fornicata]	9.45e-73	UTK45852
Crepidula_navicella_Cnavi_seq_29684	hypothetical protein, partial [Crepidula fornicata]	9.45e-73	UTK45852
Crepidula_navicella_Cnavi_seq_29685	hypothetical protein, partial [Crepidula fornicata]	9.95e-28	UTK45852
Crepidula_navicella_Cnavi_seq_29686	hypothetical protein, partial [Crepidula fornicata]	9.95e-28	UTK45852
Gigantidas_platifrons_Bplat_seq_11290	uncharacterized protein LOC110443815 [Mizuhopecten yessoensis]	3.87e-27	XP_021343911
Gigantidas_platifrons_Bplat_seq_23036	uncharacterized protein LOC110443815 [Mizuhopecten yessoensis]	1.03e-22	XP_021343911
Haliotis_discus_hannai_Hdisc_seq_19661	uncharacterized protein LOC124138935 [Haliotis rufescens]	2.74e-110	XP_046361801
Haliotis_discus_hannai_Hdisc_seq_19663	uncharacterized protein LOC124138934 [Haliotis rufescens]	8.86e-74	XP_046361800
Haliotis_rubra_Hrubr_seq_11378	uncharacterized protein LOC124263121 [Haliotis rubra]	3.41e-140	XP_046553642
Haliotis_rubra_Hrubr_seq_11386	uncharacterized protein LOC124263132 [Haliotis rubra]	6.96e-140	XP_046553650
Haliotis_rufescens_Hrufe_seq_19447	uncharacterized protein LOC124138934 [Haliotis rufescens]	2.99e-140	XP_046361800
Haliotis_rufescens_Hrufe_seq_19448	uncharacterized protein LOC124138935 [Haliotis rufescens]	6.03e-141	XP_046361801
Haliotis_rufescens_Hrufe_seq_19449	uncharacterized protein LOC124138936 isoform X1 [Haliotis rufescens]	1.67e-140	XP_046361802
Haliotis_rufescens_Hrufe_seq_50469	uncharacterized protein LOC124138936 isoform X2 [Haliotis rufescens]	1.69e-140	XP_048254832
Haliotis_rufescens_Hrufe_seq_50470	uncharacterized protein LOC124138936 isoform X3 [Haliotis rufescens]	1.5e-140	XP_048254833
Littorina_saxatilis_Litto_seq_03973	hypothetical protein, partial [Crepidula fornicata]	1.66e-19	UTK45852
Littorina_saxatilis_Litto_seq_05865	hypothetical protein BaRGS_029764 [Batillaria attramentaria]	5.82e-31	KAG5712709
Littorina_saxatilis_Litto_seq_27016	hypothetical protein BaRGS_029764 [Batillaria attramentaria]	1.48e-32	KAG5712709
Lottia_gigantea_Lgiga_ECM_seq_00008	hypothetical protein LOTGIDRAFT_163637 [Lottia gigantea]	0	XP_009058371
Lottia_gigantea_Lgiga_seq_14766	hypothetical protein LOTGIDRAFT_163637 [Lottia gigantea]	0	XP_009058371
Magallana_hongkongensis_Mhong_seq_30743	uncharacterized protein LOC128163911 isoform X1 [Crassostrea angulata]	1.58e-56	XP_052683555
Magallana_hongkongensis_Mhong_seq_30744	uncharacterized protein LOC128163911 isoform X2 [Crassostrea angulata]	1.29e-126	XP_052683556
Magallana_hongkongensis_Mhong_seq_30745	uncharacterized protein LOC128163911 isoform X2 [Crassostrea angulata]	4.46e-122	XP_052683556
Magallana_hongkongensis_Mhong_seq_30749	uncharacterized protein LOC128163911 isoform X1 [Crassostrea angulata]	1.15e-98	XP_052683555
Mizuhopecten_yessoensis_Pyesso_seq_24433	uncharacterized protein LOC110443815 [Mizuhopecten yessoensis]	3.33e-157	XP_021343911
Neverita_didyma_Gdidy_seq_02676	hypothetical protein, partial [Crepidula fornicata]	2.52e-49	UTK45852
Neverita_didyma_Gdidy_seq_02736	hypothetical protein, partial [Crepidula fornicata]	8.76e-35	UTK45852
Neverita_didyma_Gdidy_seq_02737	hypothetical protein, partial [Crepidula fornicata]	9.4e-35	UTK45852
Neverita_didyma_Gdidy_seq_10339	hypothetical protein, partial [Crepidula fornicata]	7.37e-51	UTK45852
Patella_vulgata_Pvulg_seq_06793	uncharacterized protein LOC126815966 [Patella vulgata]	2.43e-139	XP_050398048
Pinctada_fucata_Pfuca_seq_03658	uncharacterized protein LOC105320535 [Crassostrea gigas]	1.41e-36	XP_011416798
Pinctada_fucata_Pfuca_seq_22131	uncharacterized protein LOC117338047 [Pecten maximus]	5.09e-13	XP_033755102
Pinctada_fucata_Pfuca_seq_23866	uncharacterized protein LOC117338047 [Pecten maximus]	1.14e-11	XP_033755102
Pinctada_fucata_Pfuca_seq_26732	uncharacterized protein LOC105336541 [Crassostrea gigas]	1.99e-40	XP_011439202
Pinctada_imbricata_Pfuca_mart_seq_03683	uncharacterized protein LOC117338047 [Pecten maximus]	4.59e-13	XP_033755102
Pinctada_imbricata_Pfuca_mart_seq_11693	uncharacterized protein LOC117338047 [Pecten maximus]	4.38e-12	XP_033755102
Pinctada_imbricata_Pfuca_mart_seq_11695	uncharacterized protein LOC124138936 isoform X2 [Haliotis rufescens]	4.1e-12	XP_048254832
Pinctada_imbricata_Pfuca_mart_seq_13460	uncharacterized protein LOC105320535 [Crassostrea gigas]	5.41e-36	XP_011416798
Pinctada_imbricata_Pfuca_mart_seq_13635	uncharacterized protein LOC124138934 [Haliotis rufescens]	2.17e-39	XP_046361800
Pomacea_canaliculata_Pcana_seq_04814	uncharacterized protein LOC112553335 [Pomacea canaliculata]	0	XP_025076260
Pomacea_canaliculata_Pcana_seq_04815	hypothetical protein C0Q70_18502 [Pomacea canaliculata]	8.4e-160	PVD20348
Pomacea_canaliculata_Pcana_seq_04940	uncharacterized protein LOC112553229 [Pomacea canaliculata]	3.24e-102	XP_025076103
Verconia_verconis_Vverc_seq_28771	uncharacterized protein LOC131939984 [Physella acuta]	1.63e-55	XP_059154502

## Sheet: Ca128713 Tree Annotations
Gene Tree Sequence Name	BLAST Description	E Value	Accession
Ca128713_hypothetical_protein__Crepidula_fornicata_	hypothetical protein, partial [Crepidula fornicata]	6.47e-122	UTK45828
Crepidula_atrasolea_NODE_31582_length_5602_cov_67.603577_g5388_i0.p1	hypothetical protein, partial [Crepidula fornicata]	2.24e-121	UTK45828
Crepidula_atrasolea_NODE_32149_length_5563_cov_67.821324_g5388_i1.p1	hypothetical protein, partial [Crepidula fornicata]	2.24e-121	UTK45828
Crepidula_atrasolea_NODE_33485_length_5473_cov_67.443551_g5388_i2.p1	hypothetical protein, partial [Crepidula fornicata]	2.24e-121	UTK45828
Crepidula_fornicata_Cforn_mantle_seq_36287	hypothetical protein PoB_000226100 [Plakobranchus ocellatus]	0.0323	GFN75755
Crepidula_fornicata_Cforn_mantle_seq_36287	uncharacterized protein LOC101855609 [Aplysia californica]	0.0129	XP_012945273
Crepidula_fornicata_Cforn_mantle_seq_36288	hypothetical protein PoB_000226100 [Plakobranchus ocellatus]	0.0334	GFN75755
Crepidula_fornicata_Cforn_mantle_seq_36288	uncharacterized protein LOC101855609 [Aplysia californica]	0.0118	XP_012945273
Crepidula_fornicata_Cforn_multi_seq_35955	predicted protein [Nematostella vectensis]	2.86e-06	EDO40776
Crepidula_fornicata_Cforn_multi_seq_35955	hypothetical protein, partial [Crepidula fornicata]	5.52e-141	UTK45828
Crepidula_fornicata_Cforn_multi_seq_35955	uncharacterized protein LOC129594040 [Paramacrobiotus metropolitanus]	4.18e-05	XP_055346561
Crepidula_fornicata_Cforn_multi_seq_35957	predicted protein [Nematostella vectensis]	2.86e-06	EDO40776
Crepidula_fornicata_Cforn_multi_seq_35957	hypothetical protein, partial [Crepidula fornicata]	5.52e-141	UTK45828
Crepidula_fornicata_Cforn_multi_seq_35957	uncharacterized protein LOC129594040 [Paramacrobiotus metropolitanus]	4.18e-05	XP_055346561
Crepidula_fornicata_Cforn_multi_seq_35958	predicted protein [Nematostella vectensis]	1.1e-06	EDO40776
Crepidula_fornicata_Cforn_multi_seq_35958	hypothetical protein, partial [Crepidula fornicata]	6.76e-96	UTK45828
Crepidula_fornicata_Cforn_multi_seq_35958	uncharacterized protein LOC129594040 [Paramacrobiotus metropolitanus]	1.52e-05	XP_055346561
Crepidula_fornicata_Cforn_multi_seq_47016	hypothetical protein PoB_000226100 [Plakobranchus ocellatus]	0.0323	GFN75755
Crepidula_fornicata_Cforn_multi_seq_47016	uncharacterized protein LOC101855609 [Aplysia californica]	0.0129	XP_012945273
Crepidula_fornicata_Cforn_multi_seq_47017	hypothetical protein PoB_000226100 [Plakobranchus ocellatus]	0.0373	GFN75755
Crepidula_fornicata_Cforn_multi_seq_47017	uncharacterized protein LOC101855609 [Aplysia californica]	0.0122	XP_012945273

## Sheet: Ca120976 Tree Annotations
Gene Tree Sequence Name	BLAST Description	E Value	Accession
Actinocyclus_verrucosus_Averr_seq_08091	uncharacterized protein LOC101848036 [Aplysia californica]	1.29e-07	XP_012936567
Actinocyclus_verrucosus_Averr_seq_08092	uncharacterized protein LOC101848036 [Aplysia californica]	1.29e-07	XP_012936567
Aplysia_californica_Acali_seq_05208	uncharacterized protein LOC101848036 [Aplysia californica]	0	XP_012936567
Argopecten_purpuratus_Apurp_seq_13986	uncharacterized protein LOC117331834 isoform X3 [Pecten maximus]	4.49e-147	XP_033746651
Azumapecten_farreri_Cfarr_seq_22658	uncharacterized protein LOC110462236 [Mizuhopecten yessoensis]	3.16e-102	XP_021371786
Berghia_stephanieae_jg14239.t1	uncharacterized protein LOC101848036 [Aplysia californica]	2.22e-16	XP_012936567
Ca120976_chitin-binding_and_amnionless_domain-containing_protein__Crepidula_fornicata_	chitin-binding and amnionless domain-containing protein, partial [Crepidula fornicata]	1.23e-138	UTK45816
Ceratosoma_tenue_Ctenu_seq_10276	uncharacterized protein LOC101848036 [Aplysia californica]	2.26e-22	XP_012936567
Charonia_lampas_Csaul_seq_20856	chitin-binding and amnionless domain-containing protein, partial [Crepidula fornicata]	1.01e-75	UTK45816
Chromodoris_westraliensis_Cwest_seq_22436	hypothetical protein BaRGS_021627 [Batillaria attramentaria]	1.26e-16	KAG5685344
Chromodoris_westraliensis_Cwest_seq_22437	hypothetical protein BaRGS_021627 [Batillaria attramentaria]	1.26e-16	KAG5685344
Chrysomallon_squamiferum_Csqua_seq_01738	uncharacterized protein LOC121369174 [Gigantopelta aegis]	2.35e-96	XP_041350017
Crassostrea_gigas_Cgiga_seq_17706	uncharacterized protein LOC117682489 isoform X1 [Crassostrea gigas]	5.88e-33	XP_034306021
Crassostrea_virginica_Cvirg_seq_27935	uncharacterized protein LOC111110524 isoform X1 [Crassostrea virginica]	0	XP_022302776
Crepidula_atrasolea_NODE_120275_length_2612_cov_12.697871_g24351_i0.p1	chitin-binding and amnionless domain-containing protein, partial [Crepidula fornicata]	1.42e-134	UTK45816
Crepidula_atrasolea_NODE_188723_length_1696_cov_15.546726_g49820_i0.p1	chitin-binding and amnionless domain-containing protein, partial [Crepidula fornicata]	6.45e-139	UTK45816
Crepidula_atrasolea_NODE_230575_length_1340_cov_22.460970_g73047_i0.p1	chitin-binding and amnionless domain-containing protein, partial [Crepidula fornicata]	1.58e-139	UTK45816
Crepidula_atrasolea_NODE_615801_length_457_cov_0.814371_g434004_i0.p1	hypothetical protein BaRGS_021627 [Batillaria attramentaria]	2.69e-05	KAG5685344
Crepidula_fornicata_Cforn_mantle_seq_28086	chitin-binding and amnionless domain-containing protein, partial [Crepidula fornicata]	0	UTK45816
Crepidula_fornicata_Cforn_mantle_seq_28087	chitin-binding and amnionless domain-containing protein, partial [Crepidula fornicata]	1.66e-109	UTK45816
Crepidula_fornicata_Cforn_multi_seq_37121	chitin-binding and amnionless domain-containing protein, partial [Crepidula fornicata]	9.59e-98	UTK45816
Crepidula_fornicata_Cforn_multi_seq_37122	chitin-binding and amnionless domain-containing protein, partial [Crepidula fornicata]	0	UTK45816
Crepidula_fornicata_Cforn_multi_seq_37123	chitin-binding and amnionless domain-containing protein, partial [Crepidula fornicata]	7.23e-66	UTK45816
Crepidula_fornicata_Cforn_multi_seq_37124	chitin-binding and amnionless domain-containing protein, partial [Crepidula fornicata]	0	UTK45816
Crepidula_fornicata_Cforn_multi_seq_37125	chitin-binding and amnionless domain-containing protein, partial [Crepidula fornicata]	7.45e-119	UTK45816
Crepidula_fornicata_smps_120976_	chitin-binding and amnionless domain-containing protein, partial [Crepidula fornicata]	0	UTK45816
Crepidula_navicella_Cnavi_seq_24993	chitin-binding and amnionless domain-containing protein, partial [Crepidula fornicata]	1.69e-145	UTK45816
Crepidula_navicella_Cnavi_seq_24994	chitin-binding and amnionless domain-containing protein, partial [Crepidula fornicata]	1.69e-145	UTK45816
Favorinus_auritulus_Faurit_seq_18745	uncharacterized protein LOC101848036 [Aplysia californica]	1.8e-28	XP_012936567
Favorinus_auritulus_Faurit_seq_18746	uncharacterized protein LOC101848036 [Aplysia californica]	1.8e-28	XP_012936567
Favorinus_auritulus_Faurit_seq_18747	uncharacterized protein LOC126826956 [Patella vulgata]	1.54e-19	XP_050412078
Favorinus_auritulus_Faurit_seq_18748	uncharacterized protein LOC101848036 [Aplysia californica]	8.29e-08	XP_012936567
Gadila_tolmiei_Gtolm_seq_49327	uncharacterized protein LOC110462236 [Mizuhopecten yessoensis]	3.78e-13	XP_021371786
Gadila_tolmiei_Gtolm_seq_49328	uncharacterized protein LOC110462236 [Mizuhopecten yessoensis]	3.78e-13	XP_021371786
Gadila_tolmiei_Gtolm_seq_49329	uncharacterized protein LOC110462236 [Mizuhopecten yessoensis]	3.78e-13	XP_021371786
Gadila_tolmiei_Gtolm_seq_54448	hypothetical protein BaRGS_021627 [Batillaria attramentaria]	5.56e-17	KAG5685344
Gadila_tolmiei_Gtolm_seq_54449	hypothetical protein BaRGS_021627 [Batillaria attramentaria]	5.56e-17	KAG5685344
Gadila_tolmiei_Gtolm_seq_54450	chitin-binding and amnionless domain-containing protein, partial [Crepidula fornicata]	2.06e-14	UTK45816
Gadila_tolmiei_Gtolm_seq_54451	hypothetical protein BaRGS_021627 [Batillaria attramentaria]	2.9e-15	KAG5685344
Gadila_tolmiei_Gtolm_seq_54452	hypothetical protein BaRGS_021627 [Batillaria attramentaria]	9.51e-15	KAG5685344
Gigantidas_platifrons_Bplat_seq_10106	uncharacterized protein LOC127725976 isoform X1 [Mytilus californianus]	3.62e-86	XP_052089238
Gigantopelta_aegis_Gaegi_seq_09994	uncharacterized protein LOC121369174 [Gigantopelta aegis]	3.38e-118	XP_041350017
Haliotis_discus_hannai_Hdisc_seq_10070	uncharacterized protein LOC124122577 [Haliotis rufescens]	1.05e-144	XP_046341599
Haliotis_discus_hannai_Hdisc_seq_25709	uncharacterized protein LOC124122577 [Haliotis rufescens]	6.58e-109	XP_046341599
Haliotis_rubra_Hrubr_seq_28238	uncharacterized protein LOC124278771 [Haliotis rubra]	0	XP_046570502
Haliotis_rubra_Hrubr_seq_28239	uncharacterized protein LOC124278771 [Haliotis rubra]	0	XP_046570502
Haliotis_rufescens_Hrufe_seq_08866	uncharacterized protein LOC124122577 [Haliotis rufescens]	0	XP_046341599
Haliotis_rufescens_Hrufe_seq_08867	uncharacterized protein LOC124122577 [Haliotis rufescens]	0	XP_046341599
Haliotis_rufescens_Hrufe_seq_08869	uncharacterized protein LOC124122577 [Haliotis rufescens]	0	XP_046341599
Haliotis_rufescens_Hrufe_seq_08870	uncharacterized protein LOC124122577 [Haliotis rufescens]	0	XP_046341599
Haliotis_rufescens_Hrufe_seq_40033	uncharacterized protein LOC124122577 [Haliotis rufescens]	0	XP_046341599
Hancockia_uncinata_Hunci_seq_12930	uncharacterized protein LOC117331834 isoform X3 [Pecten maximus]	1.17e-21	XP_033746651
Hermissenda_crassicornis_Hcrass_seq_12159	uncharacterized protein LOC101848036 [Aplysia californica]	7.63e-23	XP_012936567
Hermissenda_crassicornis_Hcrass_seq_12160	uncharacterized protein LOC101848036 [Aplysia californica]	5.39e-21	XP_012936567
Laevipilina_hyalina_Lhyal_seq_06385	uncharacterized protein LOC124278771 [Haliotis rubra]	0.00431	XP_046570502
Laevipilina_hyalina_Lhyal_seq_06386	uncharacterized protein LOC124278771 [Haliotis rubra]	0.00431	XP_046570502
Laevipilina_hyalina_Lhyal_seq_30965	chitin-binding and amnionless domain-containing protein, partial [Crepidula fornicata]	2.85e-06	UTK45816
Magallana_hongkongensis_Mhong_seq_32206	uncharacterized protein LOC117682489 isoform X3 [Crassostrea gigas]	2.13e-55	XP_034306023
Magallana_hongkongensis_Mhong_seq_32210	uncharacterized protein LOC128159839 isoform X3 [Crassostrea angulata]	3.02e-103	XP_052679004
Magallana_hongkongensis_Mhong_seq_32215	uncharacterized protein LOC117682489 isoform X2 [Crassostrea gigas]	0	XP_034306022
Mizuhopecten_yessoensis_Pyesso_seq_16999	uncharacterized protein LOC110462236 [Mizuhopecten yessoensis]	0	XP_021371786
Mytilus_coruscus_Mcoru_seq_22968	unnamed protein product [Mytilus coruscus]	0	CAC5415851
Neverita_didyma_Gdidy_seq_03534	hypothetical protein BaRGS_021627 [Batillaria attramentaria]	8.98e-64	KAG5685344
Neverita_didyma_Gdidy_seq_09417	hypothetical protein BaRGS_021627 [Batillaria attramentaria]	3.04e-63	KAG5685344
Patella_vulgata_Pvulg_seq_17073	uncharacterized protein LOC126826956 [Patella vulgata]	0	XP_050412078
Pinctada_fucata_Pfuca_seq_05121	uncharacterized protein LOC125654171 isoform X3 [Ostrea edulis]	8.61e-09	XP_056000147
Pinctada_fucata_Pfuca_seq_05122	uncharacterized protein LOC128159839 isoform X3 [Crassostrea angulata]	2.13e-28	XP_052679004
Pinctada_imbricata_Pfuca_mart_seq_04628	uncharacterized protein LOC111110524 isoform X3 [Crassostrea virginica]	0.00375	XP_022302778
Pinctada_imbricata_Pfuca_mart_seq_29926	uncharacterized protein LOC111110524 isoform X3 [Crassostrea virginica]	0.0077	XP_022302778
Sinonovacula_constricta_Scons_seq_18721	uncharacterized protein LOC123528571 [Mercenaria mercenaria]	3.48e-39	XP_053378420
Tritia_obsoleta_Tobso_seq_131081	hypothetical protein BaRGS_021627 [Batillaria attramentaria]	2.89e-21	KAG5685344
Tritia_obsoleta_Tobso_seq_172585	chitin-binding and amnionless domain-containing protein, partial [Crepidula fornicata]	0.0335	UTK45816
Tritia_obsoleta_Tobso_seq_172586	chitin-binding and amnionless domain-containing protein, partial [Crepidula fornicata]	8.49e-42	UTK45816
Tritia_obsoleta_Tobso_seq_172587	chitin-binding and amnionless domain-containing protein, partial [Crepidula fornicata]	8.49e-42	UTK45816
Tritia_obsoleta_Tobso_seq_172588	chitin-binding and amnionless domain-containing protein, partial [Crepidula fornicata]	8.49e-42	UTK45816
Tritonicula_hamnerorum_Thamn_seq_05281	uncharacterized protein LOC121369174 [Gigantopelta aegis]	2.23e-15	XP_041350017
Tritonicula_hamnerorum_Thamn_seq_05282	uncharacterized protein LOC121369174 [Gigantopelta aegis]	2.23e-15	XP_041350017
Tritonicula_hamnerorum_Thamn_seq_05283	uncharacterized protein LOC121369174 [Gigantopelta aegis]	2.23e-15	XP_041350017
Tritonicula_hamnerorum_Thamn_seq_64097	uncharacterized protein LOC101848036 [Aplysia californica]	7.5e-15	XP_012936567
Unidentia_Unid_seq_20545	uncharacterized protein LOC101848036 [Aplysia californica]	7.08e-13	XP_012936567
Verconia_verconis_Vverc_seq_00294	uncharacterized protein LOC101848036 [Aplysia californica]	3.19e-23	XP_012936567
Wirenia_argentea_Warge_seq_73969	hypothetical protein BaRGS_021627 [Batillaria attramentaria]	2.02e-09	KAG5685344
Wirenia_argentea_Warge_seq_73971	hypothetical protein BaRGS_021627 [Batillaria attramentaria]	2.02e-09	KAG5685344

## Sheet: Ca160800 Tree Annotations
Gene Tree Sequence Name	BLAST Description	E Value	Accession
Acanthochitona_crinita_Acrin_seq_14074	lectin L6-like [Pomacea canaliculata]	1.79e-74	XP_025110887
Acanthochitona_crinita_Acrin_seq_19689	lectin L6-like [Pomacea canaliculata]	6.27e-67	XP_025110889
Acanthochitona_crinita_Acrin_seq_19690	lectin L6-like [Asterias rubens]	1.05e-85	XP_033640896
Acanthochitona_crinita_Acrin_seq_19691	lectin L6-like [Asterias rubens]	3.99e-46	XP_033640896
Acanthochitona_crinita_Acrin_seq_19692	lectin L6-like [Asterias rubens]	5.54e-87	XP_033640896
Acanthochitona_crinita_Acrin_seq_19693	lectin L6-like [Asterias rubens]	8.1e-87	XP_033640896
Acanthochitona_crinita_Acrin_seq_19694	lectin L6-like [Asterias rubens]	3.89e-86	XP_033640896
Acanthochitona_crinita_Acrin_seq_19695	lectin L6-like [Asterias rubens]	4.36e-86	XP_033640896
Acanthochitona_crinita_Acrin_seq_19696	lectin L6-like [Patiria miniata]	1.08e-53	XP_038079169
Acanthochitona_crinita_Acrin_seq_19697	lectin L6-like [Asterias rubens]	2.29e-86	XP_033640896
Acanthochitona_crinita_Acrin_seq_19698	lectin L6-like [Asterias rubens]	1.99e-86	XP_033640896
Acanthochitona_crinita_Acrin_seq_31116	lectin L6-like [Asterias rubens]	3.48e-21	XP_033640895
Acanthochitona_crinita_Acrin_seq_31117	lectin L6-like [Pomacea canaliculata]	2.92e-85	XP_025110887
Acanthochitona_crinita_Acrin_seq_31118	lectin L6-like [Pomacea canaliculata]	8.84e-87	XP_025110887
Acanthochitona_crinita_Acrin_seq_31119	lectin L6-like protein [Crepidula fornicata]	3.3e-69	UTK45850
Acanthochitona_crinita_Acrin_seq_37964	lectin L6-like [Asterias rubens]	5.57e-81	XP_033640895
Acanthochitona_crinita_Acrin_seq_37965	lectin L6-like [Asterias rubens]	7.31e-82	XP_033640631
Acanthochitona_crinita_Acrin_seq_37966	lectin L6-like [Acanthaster planci]	4.28e-42	XP_022093394
Acanthochitona_crinita_Acrin_seq_37967	lectin L6-like [Acanthaster planci]	2.59e-67	XP_022093395
Acanthochitona_crinita_Acrin_seq_37968	lectin L6-like [Acanthaster planci]	2.19e-66	XP_022093395
Acanthochitona_crinita_Acrin_seq_47935	lectin L6-like [Pomacea canaliculata]	1.41e-37	XP_025110887
Acanthochitona_crinita_Acrin_seq_47936	lectin L6-like [Pomacea canaliculata]	1.4e-30	XP_025110887
Acanthochitona_crinita_Acrin_seq_47937	lectin L6-like [Pomacea canaliculata]	1.51e-37	XP_025110887
Acanthochitona_crinita_Acrin_seq_47938	lectin L6-like [Asterias rubens]	5.68e-39	XP_033640895
Acanthochitona_crinita_Acrin_seq_49433	capsule gland specific secretory protein [Reishia bronni]	2.73e-18	QIQ54696
Acanthopleura_granulata_Agran_seq_11287	lectin L6-like [Acanthaster planci]	5.19e-86	XP_022093394
Acanthopleura_granulata_Agran_seq_11462	lectin L6-like [Asterias rubens]	1.43e-68	XP_033640682
Acanthopleura_granulata_Agran_seq_14685	lectin L6-like [Acanthaster planci]	7.75e-56	XP_022093394
Acanthopleura_granulata_Agran_seq_15099	lectin L6-like isoform X3 [Pomacea canaliculata]	4.58e-52	XP_025096348
Branchiostoma_lanceolatum_Blanc_seq_10959	MATN4 [Branchiostoma lanceolatum]	6.63e-54	CAH1273523
Branchiostoma_lanceolatum_Blanc_seq_13631	VCAN [Branchiostoma lanceolatum]	6.12e-145	CAH1240065
Branchiostoma_lanceolatum_Blanc_seq_16362	PKD1L3 [Branchiostoma lanceolatum]	2.81e-147	CAH1259370
Branchiostoma_lanceolatum_Blanc_seq_19987	PKDREJ [Branchiostoma lanceolatum]	7.15e-172	CAH1259009
Branchiostoma_lanceolatum_Blanc_seq_23089	TECPR2 [Branchiostoma lanceolatum]	0	CAH1265940
Ca160800_lectin_L6-like_protein__Crepidula_fornicata_	lectin L6-like protein [Crepidula fornicata]	9.87e-129	UTK45850
Crepidula_atrasolea_NODE_118953_length_2635_cov_653.871815_g1893_i10.p1	lectin L6-like protein [Crepidula fornicata]	2.06e-130	UTK45850
Crepidula_atrasolea_NODE_131622_length_2419_cov_2.713415_g27677_i0.p1	lectin L6-like isoform X3 [Pomacea canaliculata]	4.35e-42	XP_025096348
Crepidula_atrasolea_NODE_139934_length_2290_cov_118.740655_g30361_i0.p1	lectin L6-like protein [Crepidula fornicata]	1.31e-128	UTK45850
Crepidula_atrasolea_NODE_145170_length_2212_cov_81.680230_g32116_i0.p1	TECPR2 [Branchiostoma lanceolatum]	4.53e-16	CAH1258724
Crepidula_atrasolea_NODE_147140_length_2184_cov_9.377487_g32738_i0.p1	lectin L6-like protein [Crepidula fornicata]	7.61e-118	UTK45850
Crepidula_atrasolea_NODE_148961_length_2158_cov_294.357248_g33396_i0.p1	lectin L6-like [Pomacea canaliculata]	1.91e-81	XP_025110889
Crepidula_atrasolea_NODE_156132_length_2062_cov_135.010830_g18399_i1.p1	lectin L6-like protein [Crepidula fornicata]	6.35e-53	UTK45850
Crepidula_atrasolea_NODE_170003_length_1895_cov_28.187923_g41411_i0.p1	lectin L6-like protein [Crepidula fornicata]	4.2e-76	UTK45850
Crepidula_atrasolea_NODE_172131_length_1871_cov_9.225973_g42268_i0.p1	lectin L6-like protein [Crepidula fornicata]	4.64e-126	UTK45850
Crepidula_atrasolea_NODE_173661_length_1854_cov_7.891392_g42922_i0.p1	lectin L6-like protein [Crepidula fornicata]	3.36e-83	UTK45850
Crepidula_atrasolea_NODE_181281_length_1771_cov_889.716626_g46303_i0.p1	lectin L6-like protein [Crepidula fornicata]	6.82e-130	UTK45850
Crepidula_atrasolea_NODE_181494_length_1769_cov_141.008505_g30361_i1.p1	lectin L6-like protein [Crepidula fornicata]	1.31e-128	UTK45850
Crepidula_atrasolea_NODE_182975_length_1754_cov_573.782342_g33396_i1.p1	lectin L6-like [Pomacea canaliculata]	1.42e-81	XP_025110889
Crepidula_atrasolea_NODE_184104_length_1743_cov_278.291975_g18399_i2.p1	lectin L6-like protein [Crepidula fornicata]	4.65e-71	UTK45850
Crepidula_atrasolea_NODE_189698_length_1686_cov_43.940499_g50293_i0.p1	lectin L6-like [Acanthaster planci]	2.7e-35	XP_022093395
Crepidula_atrasolea_NODE_190565_length_1677_cov_432.557915_g50715_i0.p1	lectin L6-like protein [Crepidula fornicata]	9.93e-131	UTK45850
Crepidula_atrasolea_NODE_193499_length_1649_cov_1032.602883_g46303_i2.p1	lectin L6-like protein [Crepidula fornicata]	6.97e-130	UTK45850
Crepidula_atrasolea_NODE_209024_length_1509_cov_427.336941_g50715_i1.p1	lectin L6-like protein [Crepidula fornicata]	6e-131	UTK45850
Crepidula_atrasolea_NODE_210249_length_1499_cov_1041.000727_g46303_i3.p1	lectin L6-like protein [Crepidula fornicata]	6.82e-130	UTK45850
Crepidula_atrasolea_NODE_212561_length_1479_cov_1292.717552_g46303_i6.p1	lectin L6-like protein [Crepidula fornicata]	6.97e-130	UTK45850
Crepidula_atrasolea_NODE_221267_length_1409_cov_58.297823_g67299_i0.p1	lectin L6-like isoform X3 [Pomacea canaliculata]	9.17e-47	XP_025096348
Crepidula_atrasolea_NODE_237854_length_1288_cov_130.412017_g30361_i2.p1	lectin L6-like protein [Crepidula fornicata]	1.31e-128	UTK45850
Crepidula_atrasolea_NODE_283471_length_1029_cov_2.949227_g111665_i0.p1	lectin L6-like protein [Crepidula fornicata]	3.76e-98	UTK45850
Crepidula_atrasolea_NODE_351585_length_782_cov_1.637329_g172706_i0.p1	lectin L6-like [Pomacea canaliculata]	1.25e-21	XP_025096404
Crepidula_atrasolea_NODE_521900_length_514_cov_1.838875_g340255_i0.p1	lectin L6-like [Pomacea canaliculata]	2.65e-20	XP_025096404
Crepidula_atrasolea_NODE_545018_length_494_cov_2.277628_g363303_i0.p1	lectin L6-like [Asterias rubens]	1.48e-37	XP_033640682
Crepidula_atrasolea_NODE_562631_length_484_cov_0.703601_g380896_i0.p2	hypothetical protein C0Q70_15952 [Pomacea canaliculata]	7.84e-33	PVD22696
Crepidula_atrasolea_NODE_568764_length_480_cov_2.837535_g387025_i0.p1	CHRNB3 [Branchiostoma lanceolatum]	0.00773	CAH1254013
Crepidula_atrasolea_NODE_574161_length_477_cov_9.042373_g392408_i0.p1	lectin L6-like protein [Crepidula fornicata]	6.61e-50	UTK45850
Crepidula_atrasolea_NODE_97583_length_3069_cov_141.159538_g18399_i0.p7	TECPR1 [Branchiostoma lanceolatum]	0.000107	CAH1252410
Crepidula_fornicata_Cforn_mantle_seq_12187	lectin L6-like protein [Crepidula fornicata]	2.33e-77	UTK45850
Crepidula_fornicata_Cforn_mantle_seq_12478	lectin L6-like protein [Crepidula fornicata]	1.1e-33	UTK45850
Crepidula_fornicata_Cforn_mantle_seq_12479	uncharacterized protein LOC124454310 [Xenia sp. Carnegie-2017]	0.000459	XP_046861087
Crepidula_fornicata_Cforn_mantle_seq_18609	lectin L6-like protein [Crepidula fornicata]	2.1e-95	UTK45850
Crepidula_fornicata_Cforn_mantle_seq_18610	lectin L6-like protein [Crepidula fornicata]	2.1e-95	UTK45850
Crepidula_fornicata_Cforn_mantle_seq_18611	lectin L6-like protein [Crepidula fornicata]	2.1e-95	UTK45850
Crepidula_fornicata_Cforn_mantle_seq_18612	lectin L6-like protein [Crepidula fornicata]	2.1e-95	UTK45850
Crepidula_fornicata_Cforn_mantle_seq_18613	lectin L6-like protein [Crepidula fornicata]	2.1e-95	UTK45850
Crepidula_fornicata_Cforn_mantle_seq_18614	lectin L6-like protein [Crepidula fornicata]	0	UTK45850
Crepidula_fornicata_Cforn_mantle_seq_18615	lectin L6-like protein [Crepidula fornicata]	2.1e-95	UTK45850
Crepidula_fornicata_Cforn_mantle_seq_18616	lectin L6-like protein [Crepidula fornicata]	2.1e-95	UTK45850
Crepidula_fornicata_Cforn_mantle_seq_18617	lectin L6-like protein [Crepidula fornicata]	0	UTK45850
Crepidula_fornicata_Cforn_mantle_seq_23677	lectin L6-like protein [Crepidula fornicata]	1.99e-63	UTK45850
Crepidula_fornicata_Cforn_mantle_seq_23678	lectin L6-like protein [Crepidula fornicata]	4.07e-54	UTK45850
Crepidula_fornicata_Cforn_mantle_seq_32525	lectin L6-like [Pomacea canaliculata]	1.92e-73	XP_025110887
Crepidula_fornicata_Cforn_mantle_seq_32526	lectin L6-like [Pomacea canaliculata]	1.03e-72	XP_025110887
Crepidula_fornicata_Cforn_mantle_seq_32527	lectin L6-like protein [Crepidula fornicata]	4.39e-33	UTK45850
Crepidula_fornicata_Cforn_mantle_seq_39172	lectin L6-like protein [Crepidula fornicata]	2.27e-32	UTK45850
Crepidula_fornicata_Cforn_mantle_seq_44409	lectin L6-like [Asterias rubens]	5.28e-11	XP_033640682
Crepidula_fornicata_Cforn_multi_seq_08620	hypothetical protein C0Q70_08642 [Pomacea canaliculata]	4.68e-23	PVD29391
Crepidula_fornicata_Cforn_multi_seq_08621	hypothetical protein C0Q70_08642 [Pomacea canaliculata]	2.34e-22	PVD29391
Crepidula_fornicata_Cforn_multi_seq_08622	uncharacterized protein LOC118429347 [Branchiostoma floridae]	1.65e-13	XP_035695721
Crepidula_fornicata_Cforn_multi_seq_12096	lectin L6-like protein [Crepidula fornicata]	2.18e-34	UTK45850
Crepidula_fornicata_Cforn_multi_seq_18201	lectin L6-like protein [Crepidula fornicata]	1.18e-63	UTK45850
Crepidula_fornicata_Cforn_multi_seq_18202	lectin L6-like protein [Crepidula fornicata]	5.52e-63	UTK45850
Crepidula_fornicata_Cforn_multi_seq_36215	lectin L6-like protein [Crepidula fornicata]	1.23e-83	UTK45850
Crepidula_fornicata_Cforn_multi_seq_36216	hypothetical protein C0Q70_15952 [Pomacea canaliculata]	9.73e-22	PVD22696
Crepidula_fornicata_Cforn_multi_seq_36217	lectin L6-like [Asterias rubens]	3.11e-26	XP_033640631
Crepidula_fornicata_Cforn_multi_seq_42394	lectin L6-like protein [Crepidula fornicata]	0	UTK45850
Crepidula_fornicata_Cforn_multi_seq_42395	lectin L6-like protein [Crepidula fornicata]	0	UTK45850
Crepidula_fornicata_Cforn_multi_seq_42396	lectin L6-like protein [Crepidula fornicata]	0	UTK45850
Crepidula_fornicata_Cforn_multi_seq_42397	lectin L6-like protein [Crepidula fornicata]	0	UTK45850
Crepidula_fornicata_Cforn_multi_seq_54291	lectin L6-like [Pomacea canaliculata]	6.97e-45	XP_025110887
Crepidula_fornicata_Cforn_multi_seq_54292	lectin L6-like [Pomacea canaliculata]	4.91e-45	XP_025110887
Crepidula_fornicata_Cforn_multi_seq_54293	lectin L6-like [Pomacea canaliculata]	6.97e-45	XP_025110887
Crepidula_fornicata_Cforn_multi_seq_68375	lectin L6-like [Asterias rubens]	2.13e-13	XP_033640631
Crepidula_fornicata_Cforn_multi_seq_73034	TECPR2 [Branchiostoma lanceolatum]	3.58e-10	CAH1265940
Crepidula_fornicata_Cforn_multi_seq_79246	lectin L6-like protein [Crepidula fornicata]	2.33e-77	UTK45850
Crepidula_fornicata_smps_160800_	lectin L6-like protein [Crepidula fornicata]	0	UTK45850
Crepidula_navicella_Cnavi_seq_01337	lectin L6-like [Patiria miniata]	3.17e-28	XP_038079169
Crepidula_navicella_Cnavi_seq_02542	lectin L6-like protein [Crepidula fornicata]	5.8e-45	UTK45850
Crepidula_navicella_Cnavi_seq_02543	lectin L6-like protein [Crepidula fornicata]	6.06e-36	UTK45850
Crepidula_navicella_Cnavi_seq_26093	lectin L6-like protein [Crepidula fornicata]	3.6e-51	UTK45850
Crepidula_navicella_Cnavi_seq_26094	lectin L6-like protein [Crepidula fornicata]	3.32e-69	UTK45850
Crepidula_navicella_Cnavi_seq_39037	lectin L6-like protein [Crepidula fornicata]	1.13e-70	UTK45850
Crepidula_navicella_Cnavi_seq_39038	lectin L6-like protein [Crepidula fornicata]	5.47e-74	UTK45850
Crepidula_navicella_Cnavi_seq_39039	lectin L6-like protein [Crepidula fornicata]	1.13e-70	UTK45850
Crepidula_navicella_Cnavi_seq_39040	lectin L6-like protein [Crepidula fornicata]	5.47e-74	UTK45850
Crepidula_navicella_Cnavi_seq_39041	lectin L6-like protein [Crepidula fornicata]	1.33e-70	UTK45850
Crepidula_navicella_Cnavi_seq_39042	lectin L6-like protein [Crepidula fornicata]	1.33e-70	UTK45850
Crepidula_navicella_Cnavi_seq_39043	lectin L6-like protein [Crepidula fornicata]	3.57e-74	UTK45850
Crepidula_navicella_Cnavi_seq_39044	lectin L6-like protein [Crepidula fornicata]	3.57e-74	UTK45850
Crepidula_navicella_Cnavi_seq_56739	lectin L6-like protein [Crepidula fornicata]	7.95e-60	UTK45850
Crepidula_navicella_Cnavi_seq_58304	lectin L6-like protein [Crepidula fornicata]	1.14e-15	UTK45850
Crepidula_navicella_Cnavi_seq_58837	lectin L6-like protein [Crepidula fornicata]	4.99e-37	UTK45850
Hanleya_hanleyi_Hhanl_seq_17489	lectin L6-like [Patiria miniata]	8.6e-84	XP_038051248
Hanleya_hanleyi_Hhanl_seq_29681	lectin L6-like [Acanthaster planci]	8.08e-90	XP_022093395
Hanleya_hanleyi_Hhanl_seq_29683	lectin L6-like [Acanthaster planci]	4.01e-92	XP_022093395
Hanleya_hanleyi_Hhanl_seq_40408	lectin L6-like [Patiria miniata]	1.35e-86	XP_038051246
Hanleya_hanleyi_Hhanl_seq_44567	lectin L6-like [Asterias rubens]	5.15e-86	XP_033640896
Hanleya_hanleyi_Hhanl_seq_56559	lectin L6-like [Acanthaster planci]	5.8e-85	XP_022093394
Hanleya_hanleyi_Hhanl_seq_67612	lectin L6-like [Patiria miniata]	5.01e-89	XP_038051246
Littorina_saxatilis_Litto_seq_19045	perivitellin-2 31 kDa subunit [Littorina littorea]	2.62e-36	AMZ02451
Littorina_saxatilis_Litto_seq_19320	lectin L6-like isoform X3 [Pomacea canaliculata]	2.94e-52	XP_025096348
Littorina_saxatilis_Litto_seq_30416	perivitellin-2 31 kDa subunit [Littorina littorea]	1.94e-52	AMZ02451
Littorina_saxatilis_Litto_seq_30417	perivitellin-2 31 kDa subunit [Littorina littorea]	2.35e-41	AMZ02451
Littorina_saxatilis_Litto_seq_30418	perivitellin-2 31 kDa subunit [Littorina littorea]	2.08e-85	AMZ02451
Magellania_venosa_Mveno_seq_10355	lectin L6-like [Hydractinia symbiolongicarpus]	5.8e-59	XP_057306455
Magellania_venosa_Mveno_seq_12424	lectin L6-like [Hydractinia symbiolongicarpus]	3.93e-37	XP_057304651
Magellania_venosa_Mveno_seq_15301	lectin L6-like [Hydractinia symbiolongicarpus]	9.06e-33	XP_057306455
Magellania_venosa_Mveno_seq_17827	uncharacterized protein LOC118416010 [Branchiostoma floridae]	4.86e-18	XP_035676937
Mnemiopsis_leidyi_Mleid_seq_00265	uncharacterized protein LOC118406746 [Branchiostoma floridae]	1.43e-60	XP_035662938
Mnemiopsis_leidyi_Mleid_seq_07077	uncharacterized protein LOC118416010 [Branchiostoma floridae]	1.07e-48	XP_035676937
Patiria_miniata_Pmini_seq_07184	lectin L6-like [Patiria miniata]	0	XP_038051246
Patiria_miniata_Pmini_seq_07186	lectin L6-like [Patiria miniata]	0	XP_038051248
Patiria_miniata_Pmini_seq_08272	tectonin beta-propeller repeat-containing protein 2-like [Patiria miniata]	0	XP_038052334
Patiria_miniata_Pmini_seq_10720	tectonin beta-propeller repeat-containing protein 1-like [Patiria miniata]	0	XP_038054782
Patiria_miniata_Pmini_seq_11824	lectin L6-like [Patiria miniata]	0	XP_038055886
Patiria_miniata_Pmini_seq_12585	tectonin beta-propeller repeat-containing protein 1-like [Patiria miniata]	0	XP_038056647
Patiria_miniata_Pmini_seq_12586	tectonin beta-propeller repeat-containing protein 1-like [Patiria miniata]	0	XP_038056647
Patiria_miniata_Pmini_seq_35107	lectin L6-like [Patiria miniata]	0	XP_038079169
Pomacea_canaliculata_Pcana_seq_02282	lectin L6-like [Pomacea canaliculata]	0	XP_025110887
Pomacea_canaliculata_Pcana_seq_02283	hypothetical protein C0Q70_15952 [Pomacea canaliculata]	8.94e-164	PVD22696
Pomacea_canaliculata_Pcana_seq_09194	hypothetical protein C0Q70_03423 [Pomacea canaliculata]	0	PVD36439
Pomacea_canaliculata_Pcana_seq_14356	hypothetical protein C0Q70_08640 [Pomacea canaliculata]	0	PVD29389
Pomacea_canaliculata_Pcana_seq_14357	hypothetical protein C0Q70_08641 [Pomacea canaliculata]	0	PVD29390
Pomacea_canaliculata_Pcana_seq_14358	hypothetical protein C0Q70_08642 [Pomacea canaliculata]	0	PVD29391
Pomacea_canaliculata_Pcana_seq_14359	lectin L6-like [Pomacea canaliculata]	0	XP_025096493
Pomacea_canaliculata_Pcana_seq_14360	hypothetical protein C0Q70_08644 [Pomacea canaliculata]	0	PVD29393
Pomacea_canaliculata_Pcana_seq_19893	hypothetical protein C0Q70_14237 [Pomacea canaliculata]	1.36e-159	PVD26560
Pomacea_canaliculata_Pcana_seq_19894	hypothetical protein C0Q70_14238 [Pomacea canaliculata]	4.66e-153	PVD26561
Pomacea_canaliculata_Pcana_seq_19895	hypothetical protein C0Q70_14239 [Pomacea canaliculata]	1.57e-153	PVD26562
Pomacea_canaliculata_Pcana_seq_19896	lectin L6-like [Pomacea canaliculata]	0	XP_025105003
Pomacea_canaliculata_Pcana_seq_19897	tectonin beta-propeller repeat-containing protein 1-like [Pomacea canaliculata]	0	XP_025105001
Pomacea_canaliculata_Pcana_seq_19898	hypothetical protein C0Q70_14242 [Pomacea canaliculata]	0	PVD26565
Pomacea_canaliculata_Pcana_seq_19899	perivitellin-2 31 kDa subunit-like [Pomacea canaliculata]	0	XP_025105002
Pomacea_canaliculata_Pcana_seq_19901	hypothetical protein C0Q70_14245 [Pomacea canaliculata]	1.98e-177	PVD26568
Pomacea_canaliculata_Pcana_seq_19902	lectin L6-like isoform X1 [Pomacea canaliculata]	0	XP_025104996
Tigriopus_californicus_Tcali_seq_15502	hypothetical protein TCAL_09441 [Tigriopus californicus]	0	TRY81055
Tritia_obsoleta_Tobso_seq_00605	lectin L6-like protein [Crepidula fornicata]	1.81e-21	UTK45850
Tritia_obsoleta_Tobso_seq_04667	PKD1L3 [Branchiostoma lanceolatum]	4.36e-05	CAH1259370
Tritia_obsoleta_Tobso_seq_04668	lectin L6-like [Pomacea canaliculata]	6.66e-18	XP_025096249
Tritia_obsoleta_Tobso_seq_04996	MATN4 [Branchiostoma lanceolatum]	0.000343	CAH1273523
Tritia_obsoleta_Tobso_seq_06522	lectin L6-like [Asterias rubens]	2.03e-35	XP_033640896
Tritia_obsoleta_Tobso_seq_06523	lectin L6-like [Asterias rubens]	5.49e-37	XP_033640896
Tritia_obsoleta_Tobso_seq_06524	tectonin-1-like [Hydractinia symbiolongicarpus]	7.74e-21	XP_057309473
Tritia_obsoleta_Tobso_seq_166727	lectin L6-like protein [Crepidula fornicata]	4.39e-44	UTK45850
Tritia_obsoleta_Tobso_seq_28830	lectin L6-like protein [Crepidula fornicata]	7.94e-44	UTK45850
Tritia_obsoleta_Tobso_seq_28831	lectin L6-like protein [Crepidula fornicata]	2.66e-32	UTK45850
Tritia_obsoleta_Tobso_seq_28832	lectin L6-like protein [Crepidula fornicata]	5.06e-14	UTK45850
Tritia_obsoleta_Tobso_seq_28833	lectin L6-like protein [Crepidula fornicata]	7.94e-44	UTK45850
Tritia_obsoleta_Tobso_seq_28834	lectin L6-like protein [Crepidula fornicata]	1.33e-15	UTK45850
Tritia_obsoleta_Tobso_seq_28835	lectin L6-like protein [Crepidula fornicata]	1.62e-37	UTK45850
Tritia_obsoleta_Tobso_seq_28836	hypothetical protein C0Q70_08642 [Pomacea canaliculata]	2.86e-29	PVD29391
Tritia_obsoleta_Tobso_seq_28837	lectin L6-like protein [Crepidula fornicata]	6.94e-38	UTK45850
Tritia_obsoleta_Tobso_seq_28838	lectin L6-like protein [Crepidula fornicata]	1.05e-38	UTK45850
Tritia_obsoleta_Tobso_seq_28839	hypothetical protein C0Q70_08642 [Pomacea canaliculata]	7.13e-27	PVD29391

## Sheet: CaSMP17 Tree Annotations
Gene Tree Sequence Name	BLAST Description	E Value	Accession
CaSMP17_putative_lineage-restricted_protein__Crepidula_fornicata_	putative lineage-restricted protein [Crepidula fornicata]	1.35e-93	UTK45948
CaSMP17_putative_lineage-restricted_protein__Crepidula_fornicata_	uncharacterized protein LOC112559908 isoform X5 [Pomacea canaliculata]	1.07e-06	XP_025087183
CaSMP17_putative_lineage-restricted_protein__Crepidula_fornicata_	uncharacterized protein LOC112559909 isoform X1 [Pomacea canaliculata]	9.77e-07	XP_025087184
Crepidula_atrasolea_NODE_112460_length_2757_cov_362.384966_g14207_i3.p1	putative lineage-restricted protein [Crepidula fornicata]	1.61e-93	UTK45948
Crepidula_atrasolea_NODE_112460_length_2757_cov_362.384966_g14207_i3.p1	uncharacterized protein LOC112559908 isoform X5 [Pomacea canaliculata]	1.15e-06	XP_025087183
Crepidula_atrasolea_NODE_112460_length_2757_cov_362.384966_g14207_i3.p1	uncharacterized protein LOC112559909 isoform X1 [Pomacea canaliculata]	1.26e-06	XP_025087184
Crepidula_atrasolea_NODE_115495_length_2699_cov_370.705745_g14207_i4.p1	putative lineage-restricted protein [Crepidula fornicata]	1.61e-93	UTK45948
Crepidula_atrasolea_NODE_115495_length_2699_cov_370.705745_g14207_i4.p1	uncharacterized protein LOC112559908 isoform X5 [Pomacea canaliculata]	1.15e-06	XP_025087183
Crepidula_atrasolea_NODE_115495_length_2699_cov_370.705745_g14207_i4.p1	uncharacterized protein LOC112559909 isoform X1 [Pomacea canaliculata]	1.26e-06	XP_025087184
Crepidula_atrasolea_NODE_117764_length_2657_cov_367.316101_g14207_i5.p1	putative lineage-restricted protein [Crepidula fornicata]	1.61e-93	UTK45948
Crepidula_atrasolea_NODE_117764_length_2657_cov_367.316101_g14207_i5.p1	uncharacterized protein LOC112559908 isoform X5 [Pomacea canaliculata]	1.15e-06	XP_025087183
Crepidula_atrasolea_NODE_117764_length_2657_cov_367.316101_g14207_i5.p1	uncharacterized protein LOC112559909 isoform X1 [Pomacea canaliculata]	1.26e-06	XP_025087184
Crepidula_atrasolea_NODE_121858_length_2583_cov_385.864634_g14207_i6.p1	putative lineage-restricted protein [Crepidula fornicata]	1.61e-93	UTK45948
Crepidula_atrasolea_NODE_121858_length_2583_cov_385.864634_g14207_i6.p1	uncharacterized protein LOC112559908 isoform X5 [Pomacea canaliculata]	1.15e-06	XP_025087183
Crepidula_atrasolea_NODE_121858_length_2583_cov_385.864634_g14207_i6.p1	uncharacterized protein LOC112559909 isoform X1 [Pomacea canaliculata]	1.26e-06	XP_025087184
Crepidula_atrasolea_NODE_176769_length_1819_cov_241.772406_g5003_i7.p1	hypothetical protein BaRGS_007638, partial [Batillaria attramentaria]	0.000118	KAG5690667
Crepidula_atrasolea_NODE_176769_length_1819_cov_241.772406_g5003_i7.p1	putative lineage-restricted protein [Crepidula fornicata]	5.31e-28	UTK45948
Crepidula_atrasolea_NODE_176769_length_1819_cov_241.772406_g5003_i7.p1	uncharacterized protein LOC112559909 isoform X1 [Pomacea canaliculata]	5.98e-05	XP_025087184
Crepidula_atrasolea_NODE_183818_length_1746_cov_385.300062_g14207_i7.p1	putative lineage-restricted protein [Crepidula fornicata]	1.61e-93	UTK45948
Crepidula_atrasolea_NODE_183818_length_1746_cov_385.300062_g14207_i7.p1	uncharacterized protein LOC112559908 isoform X5 [Pomacea canaliculata]	1.15e-06	XP_025087183
Crepidula_atrasolea_NODE_183818_length_1746_cov_385.300062_g14207_i7.p1	uncharacterized protein LOC112559909 isoform X1 [Pomacea canaliculata]	1.26e-06	XP_025087184
Crepidula_atrasolea_NODE_247367_length_1226_cov_522.410698_g14207_i11.p1	putative lineage-restricted protein [Crepidula fornicata]	1.61e-93	UTK45948
Crepidula_atrasolea_NODE_247367_length_1226_cov_522.410698_g14207_i11.p1	uncharacterized protein LOC112559908 isoform X5 [Pomacea canaliculata]	1.15e-06	XP_025087183
Crepidula_atrasolea_NODE_247367_length_1226_cov_522.410698_g14207_i11.p1	uncharacterized protein LOC112559909 isoform X1 [Pomacea canaliculata]	1.26e-06	XP_025087184
Crepidula_atrasolea_NODE_29238_length_5770_cov_216.562600_g5003_i0.p1	hypothetical protein BaRGS_007638, partial [Batillaria attramentaria]	0.000138	KAG5690667
Crepidula_atrasolea_NODE_29238_length_5770_cov_216.562600_g5003_i0.p1	putative lineage-restricted protein [Crepidula fornicata]	1.2e-30	UTK45948
Crepidula_atrasolea_NODE_29238_length_5770_cov_216.562600_g5003_i0.p1	uncharacterized protein LOC112559909 isoform X1 [Pomacea canaliculata]	5.16e-05	XP_025087184
Crepidula_atrasolea_NODE_31098_length_5632_cov_132.844255_g5003_i1.p1	hypothetical protein BaRGS_007638, partial [Batillaria attramentaria]	0.000137	KAG5690667
Crepidula_atrasolea_NODE_31098_length_5632_cov_132.844255_g5003_i1.p1	putative lineage-restricted protein [Crepidula fornicata]	7.2e-30	UTK45948
Crepidula_atrasolea_NODE_31098_length_5632_cov_132.844255_g5003_i1.p1	uncharacterized protein LOC112559909 isoform X1 [Pomacea canaliculata]	4.88e-05	XP_025087184
Crepidula_atrasolea_NODE_78653_length_3547_cov_317.067757_g14207_i0.p1	putative lineage-restricted protein [Crepidula fornicata]	1.61e-93	UTK45948
Crepidula_atrasolea_NODE_78653_length_3547_cov_317.067757_g14207_i0.p1	uncharacterized protein LOC112559908 isoform X5 [Pomacea canaliculata]	1.15e-06	XP_025087183
Crepidula_atrasolea_NODE_78653_length_3547_cov_317.067757_g14207_i0.p1	uncharacterized protein LOC112559909 isoform X1 [Pomacea canaliculata]	1.26e-06	XP_025087184
Crepidula_atrasolea_NODE_79365_length_3527_cov_425.833431_g14207_i2.p1	putative lineage-restricted protein [Crepidula fornicata]	1.61e-93	UTK45948
Crepidula_atrasolea_NODE_79365_length_3527_cov_425.833431_g14207_i2.p1	uncharacterized protein LOC112559908 isoform X5 [Pomacea canaliculata]	1.15e-06	XP_025087183
Crepidula_atrasolea_NODE_79365_length_3527_cov_425.833431_g14207_i2.p1	uncharacterized protein LOC112559909 isoform X1 [Pomacea canaliculata]	1.26e-06	XP_025087184
Crepidula_fornicata_Cforn_mantle_seq_23611	putative lineage-restricted protein [Crepidula fornicata]	4.77e-153	UTK45948
Crepidula_fornicata_Cforn_mantle_seq_23611	uncharacterized protein LOC121385388 [Gigantopelta aegis]	0.013	XP_041371989
Crepidula_fornicata_Cforn_mantle_seq_23612	acyl-CoA dehydrogenase [Thermodesulfovibrionales bacterium]	0.017	MCL0037887
Crepidula_fornicata_Cforn_mantle_seq_23612	putative lineage-restricted protein [Crepidula fornicata]	2.48e-101	UTK45948
Crepidula_fornicata_Cforn_mantle_seq_23613	putative lineage-restricted protein [Crepidula fornicata]	4.77e-153	UTK45948
Crepidula_fornicata_Cforn_mantle_seq_23613	uncharacterized protein LOC121385388 [Gigantopelta aegis]	0.013	XP_041371989
Crepidula_fornicata_Cforn_mantle_seq_26120	hypothetical protein BaRGS_007638, partial [Batillaria attramentaria]	4.62e-06	KAG5690667
Crepidula_fornicata_Cforn_mantle_seq_26120	putative lineage-restricted protein [Crepidula fornicata]	3.24e-29	UTK45948
Crepidula_fornicata_Cforn_mantle_seq_26120	uncharacterized protein LOC112559909 isoform X1 [Pomacea canaliculata]	0.000461	XP_025087184
Crepidula_fornicata_Cforn_mantle_seq_26121	hypothetical protein BaRGS_007638, partial [Batillaria attramentaria]	4.62e-06	KAG5690667
Crepidula_fornicata_Cforn_mantle_seq_26121	putative lineage-restricted protein [Crepidula fornicata]	3.24e-29	UTK45948
Crepidula_fornicata_Cforn_mantle_seq_26121	uncharacterized protein LOC112559909 isoform X1 [Pomacea canaliculata]	0.000461	XP_025087184
Crepidula_fornicata_Cforn_mantle_seq_26122	hypothetical protein BaRGS_007638, partial [Batillaria attramentaria]	4.62e-06	KAG5690667
Crepidula_fornicata_Cforn_mantle_seq_26122	putative lineage-restricted protein [Crepidula fornicata]	3.24e-29	UTK45948
Crepidula_fornicata_Cforn_mantle_seq_26122	uncharacterized protein LOC112559909 isoform X1 [Pomacea canaliculata]	0.000461	XP_025087184
Crepidula_fornicata_Cforn_multi_seq_18861	putative lineage-restricted protein [Crepidula fornicata]	2.42e-146	UTK45948
Crepidula_fornicata_Cforn_multi_seq_18862	putative lineage-restricted protein [Crepidula fornicata]	2.42e-146	UTK45948
Crepidula_fornicata_Cforn_multi_seq_18863	putative lineage-restricted protein [Crepidula fornicata]	2.42e-146	UTK45948
Crepidula_fornicata_Cforn_multi_seq_55726	hypothetical protein BaRGS_007638, partial [Batillaria attramentaria]	1.04e-06	KAG5690667
Crepidula_fornicata_Cforn_multi_seq_55726	putative lineage-restricted protein [Crepidula fornicata]	1.46e-30	UTK45948
Crepidula_fornicata_Cforn_multi_seq_55726	uncharacterized protein LOC112559909 isoform X1 [Pomacea canaliculata]	0.000593	XP_025087184
Crepidula_fornicata_Cforn_multi_seq_55727	hypothetical protein BaRGS_007638, partial [Batillaria attramentaria]	3.02e-06	KAG5690667
Crepidula_fornicata_Cforn_multi_seq_55727	putative lineage-restricted protein [Crepidula fornicata]	2.4e-23	UTK45948
Crepidula_fornicata_Cforn_multi_seq_55727	uncharacterized protein LOC112559909 isoform X1 [Pomacea canaliculata]	0.00425	XP_025087184
Crepidula_fornicata_Cforn_multi_seq_55728	hypothetical protein BaRGS_007638, partial [Batillaria attramentaria]	2.74e-06	KAG5690667
Crepidula_fornicata_Cforn_multi_seq_55728	putative lineage-restricted protein [Crepidula fornicata]	4.9e-23	UTK45948
Crepidula_fornicata_Cforn_multi_seq_55728	uncharacterized protein LOC112559909 isoform X1 [Pomacea canaliculata]	0.00429	XP_025087184
Crepidula_fornicata_Cforn_multi_seq_55729	hypothetical protein BaRGS_007638, partial [Batillaria attramentaria]	1.14e-06	KAG5690667
Crepidula_fornicata_Cforn_multi_seq_55729	putative lineage-restricted protein [Crepidula fornicata]	2.09e-30	UTK45948
Crepidula_fornicata_Cforn_multi_seq_55729	uncharacterized protein LOC112559909 isoform X1 [Pomacea canaliculata]	0.000671	XP_025087184
Crepidula_fornicata_Cforn_multi_seq_55730	hypothetical protein BaRGS_007638, partial [Batillaria attramentaria]	3.02e-06	KAG5690667
Crepidula_fornicata_Cforn_multi_seq_55730	putative lineage-restricted protein [Crepidula fornicata]	2.4e-23	UTK45948
Crepidula_fornicata_Cforn_multi_seq_55730	uncharacterized protein LOC112559909 isoform X1 [Pomacea canaliculata]	0.00425	XP_025087184
Crepidula_fornicata_smps_319230_	putative lineage-restricted protein [Crepidula fornicata]	4.77e-153	UTK45948
Crepidula_fornicata_smps_319230_	uncharacterized protein LOC121385388 [Gigantopelta aegis]	0.013	XP_041371989
Crepidula_navicella_Cnavi_seq_01102	putative lineage-restricted protein [Crepidula fornicata]	1.71e-47	UTK45948
Crepidula_navicella_Cnavi_seq_21430	hypothetical protein BaRGS_007638, partial [Batillaria attramentaria]	4.42e-08	KAG5690667
Crepidula_navicella_Cnavi_seq_21430	putative lineage-restricted protein [Crepidula fornicata]	1.81e-28	UTK45948
Crepidula_navicella_Cnavi_seq_21430	uncharacterized protein LOC112560070 [Pomacea canaliculata]	3.06e-07	XP_025087426
Pomacea_canaliculata_Pcana_seq_10496	hypothetical protein C0Q70_04738 [Pomacea canaliculata]	0	PVD33482
Pomacea_canaliculata_Pcana_seq_10496	uncharacterized protein LOC112559908 isoform X1 [Pomacea canaliculata]	3.32e-59	XP_025087176
Pomacea_canaliculata_Pcana_seq_10496	uncharacterized protein LOC112559909 isoform X1 [Pomacea canaliculata]	9.68e-31	XP_025087184
Pomacea_canaliculata_Pcana_seq_10497	uncharacterized protein LOC112559908 isoform X2 [Pomacea canaliculata]	1.43e-141	XP_025087177
Pomacea_canaliculata_Pcana_seq_10497	uncharacterized protein LOC112559908 isoform X3 [Pomacea canaliculata]	3.83e-141	XP_025087181
Pomacea_canaliculata_Pcana_seq_10497	uncharacterized protein LOC112559909 isoform X1 [Pomacea canaliculata]	2.73e-86	XP_025087184
Tritia_obsoleta_Tobso_seq_12554	uncharacterized protein LOC112559909 isoform X1 [Pomacea canaliculata]	0.00195	XP_025087184
Tritia_obsoleta_Tobso_seq_12554	uncharacterized protein LOC112559910 isoform X1 [Pomacea canaliculata]	0.000217	XP_025087186
Tritia_obsoleta_Tobso_seq_12554	uncharacterized protein LOC112559910 isoform X2 [Pomacea canaliculata]	0.000152	XP_025087187

[truncated: 5 more sheets: Ca94322 Tree Annotations, CaSMP3,4,5,12 Tree Annotations, CaSMP9 and CaSMP10 Tree Annotat, CaSMP20 Tree Annotations, Ca117463 and Ca268175 Tree Anno]
