# Supplementary material for: The adult shell matrix protein repertoire of the marine snail Crepidula is dominated by conserved genes that are also expressed in larvae
Source: BMC Ecol Evol. 2024 Sep 14;24:120. doi: 10.1186/s12862-024-02237-y (PMC11401363; doi:10.1186/s12862-024-02237-y)
Supplement: Supplementary file 2 — Supplementary Material 2 [file 12862_2024_2237_MOESM2_ESM.xlsx]

## Sheet: HCR probe design information 
Gene Name	oPool Name	Amplifier used	# probe pairs	Input Sense Strand Sequence
CaSMP1	B2_CaSMP1_26_Delay0	B2_647	26	AGGAAGACGAATCTTTATGCCTTCTGTATTTCACCCCCCCCCCCCTTTTCCTCCTTCTTCCCCCTCTCCTCCTTAAACCTCCACCACCCACCCCCTCTTTTTCTTCGCCTGCTCGACAACATCTGCGTCAGAGTGCTTTGAGACAGTGAGAGAGGCGAGATCTAAAATTTGAATTTCCTTCCCTTCACTCAAATTCTTCTGACAAGAACGTCTCTCTTGTCTCTTAACAAGAAGAGCAGCTTGAAACCAGAACATTTGGAAGAAAGTCTTCCAAGAAAGTTACCAGGAAAACTCTGGCCGAATTCTTGGATCTCTTTGTCTCTCTCCTCTCATCAAAGTCTCTCTGACCTTCGCCATGTTGTTTACCGCAGTTTTGACCTTGGCCCTGGTGGCTTCTGC…
CfSMP1	B2_CfSMP1_16_Delay0	B2_647	16	TCGAGAACAACTAGAATATAGCCTACTCTTCCAACAAAGGAAGACTGTGACCAAATACTTGGATCTCTTTCTCTCTCTCTCCTCTGAAGTATCTCTGACCGATCGCCATGATGTTTACCGGAGTTCTAATCTTGGCCTTTGTGGCTTCTGCGACGGCGTATCCAACTGGCATCGCCGACTCCCCACAAACTCTGATGAAAATGGCGATGACCCATTGCAAGCGAGGCTTCATTCCTTTGCATGGGACGAATTGTCCAGTCAACACCCCGCGTGGGACCCCGAGTCCTTGTCCGTTGCAGGAACCGTGGAAAAATGCATTCATGCCCCAGAATTCACAGAGCCCGTACACAATCCAGTTCATACCACCTACGCTGACGACTTACACGCCAGGGACAAACA…
CaSMP3	B3_CaSMP3_30_Delay0	B3_546	30	AACTAAAGAGAAGAAACACTACCCAGGCAACATCGACGCGTCAAAAATCTAGAAGTGACTGGTAAACTATAAAGTAACAGAAATAGATTCATTAGAAGAACTAATCAAACTAATTATCAACCAGCCATGGCGCAGTGCAACAGAAAATCTTATTTGGCTTTCTGCTTACTTCTTCTGGTTTCAACTGCATTTTCGAAAGATCTTCACCGCCAGAGAAGACAAGCAGGGGACGATTCAACAGACGACAGAAACATTCCATCTCTCGGAGACCGTTTAGACGACGCCCGTGACAACCGAAGAGGGCCTGTGTTTTCTGCCGAGGAATTCGGCGAAAAGTTACGAGAGCTTGTGGACAGAGACCAACCAGAGCGAAAGAAAGGACCGGGCAACCAATGGGAC…
CaSMP5	B3_CaSMP5_30_Delay0	B3_546	30	GCTAACTAAAGAGAAGAAACACTACCCAGGCAACATCGACGCGTCAAAAATCTAGAAGTGACTGGTAAACTATAAAGTAACAGAAATAGATTCATTAGAAGAACTAATCAAACTAATTATCAACCAGCCATGGCGCAGTGCAACAGAAAATCTTATTTGGCTTTCTGCTTACTTCTTCTGGTTTCAACTGCATTTTCGAAAGATCTTCACCGCCAGAGAAGACAAGCAGGGGACGATTCAACAGACGACAGAAACATTCCATCTCTCGGAGACCGTTTAGACGACGCCCGTGACAACCGAAGAGGGCCTGTGTTTTCTGCCGAGGAATTCGGCGAAAAGTTACGAGAGCTTGTGGACAGGGACCAACCAGAGCGAAAGAAAGGACCGGGCAACCAATGG…
CaSMP9	B3_CaSMP9_30_Delay0	B3_546	30	AACAAGAAGTTAAGGGCACTAAAAACTACAGCCCTTAACGAGAGATAGGAACGTGAGGTGAAGACACTTTTGACCAAGAGAAGGAACAACAACGTAACGGAACAAGTTCAAAAGTTGGAGTGGAAAGTGAACGAAGAAAAACGAAGCAACTTTATATTTAAAGCAACTTTATATATTATAAGCCAAAGAAACGAACCCAAAGATTCACAGAACCAAGATGAAAGCAATCCACGCCTCCCTCCTCCTCTCCCTCGCCCTCTTCGCCCCCTCCCCCTCCCCCACACTCGCCTACACCTACCAGCAACGCTACCACAACCTCCACCCCGCCACCACCTCGAGCCCAGAAGTTCTAGAAGAAGCCGTAGAACAAGCCCTGGAACAAGAACAAAAATCCGTCAA…
CaSMP12	B1_CaSMP12_30_Delay0	B1_647	30	AACTAAAGAGAAGAAACACTACCCAGGCAACATCGACGCGTCAAAAATCTAGAAGTGACTGGTAAACTATAAAGTAACAGAAATAGATTCATTAGAAGAACTAATCAAACTAATTATCAACCAGCCATGGCGCAGTGCAACAGAAAATCTTATTTGGCTTTCTGCTTACTTCTTCTGGTTTCAACTGCATTTTCGAAAGATCTTCACCGCCAGAGAAGACAAGCAGGGGACGATTCAACAGACGACAGAAACATTCCATCTCTCGGAGACCGTTTAGACGACGCCCGTGACAACCGAAGAGGGCCTGTGTTTTCTGCCGAGGAATTCGGCGAAAAGTTACGAGAGCTTGTGGACAGGGACCAACCAGAGCGAAAGAAAGGACCGGGCAACCAATGGGAC…
CaSMP10	B1_CaSMP10_30_Delay0	B1_647	30	AACAAGAAGTTAAGGGCACTAAAAACTACAGCCCTTAACGAGAGATAGGAACGTGAGGTGAAGACACTTTTGACCAAGAGAAGGAACAACAACGTAACGGAACAAGTTCAAAAGTTGGAGTGGAAAGTGAACGAAGAAAACGAAGCAACTTTACATTTAAAGCAACTTTATATATATATTATATTATAAGCCAAAGAAACGAACCCAAAGATTCACAGAACCAAGATGAAAGCAATCCACGCCTCCCTCCTCCTCTCCCTCGCCCTCTTCGCCCCCTCCCCCTCCCCCACACTCGCCTACACCTACCAACAACGCTACCACAACCTCCACCCCGCCACCACCCCGAGCCCAGAAGTTCTAGAAGAAGCCGTAGAACAAGCCCTGGAACAAGAACAAAAA…
CaSMP4	B1_CaSMP4_30_Delay0	B1_647	30	AACTAAAGAGAAGAAACACTACCCAGGCAACATCGACGCGTCAAAAATCTAGAAGTGACTGGTAAACTATAAAGTAACAGAAATAGATTCATTAGAAGAACTAATCAAACTAATTATCAACCAGCCATGGCGCAGTGCAACAGAAAATCTTATTTGGCTTTCTGCTTACTTCTTCTGGTTTCAACTGCATTTTCGAAAGATCTTCACCGCCAGAGAAGACAAGCAGGGGACGATTCAACAGACGACAGAAACATTCCATCTCTCGGAGACCGTTTAGACGACGCCCGTGACAACCGAAGAGGGCCTGTGTTTTCTGCCGAGGAATTCGGCGAAAAGTTACGAGAGCTTGTGGACAGGGACCAACCAGAGCGAAAGAAAGGACCGGGCAACCAATGGGAC…
Ca286175	B2_Ca286175_19_Delay0	B2_647	19	ACTTCTTGCCTGAAGTCCACAGTCAGTAGCTGTGTTTTTTTTCACGACAGTTAAACTTCTGCCGTGCTATTCTTCCCAACTACGTCAGCATCTGCGCAGGACTTCACGGCGAAACAAAGGAAGGAGGGAAGAATAAAGAAGGAAAGAAGAAAAGAAAGAGAGAGAGAGAGGATAAGAGTCAACCTAAGCCATGGGCACACTACATTTCTTGACTGCTCTTGGAGCCTTTTTAGCTACACTCTCCGCTGTTTCAGCACTGAGCAGTTTCAACTGCACCCTGAACAAGCATCCTTGCCACCCAGCCACCGACAGCACAGCAGGCATGTGTGACACCAACACAGGCATGTGTCAGTGTTTTGGCACCAATGCTGGCTACGACTGTGGCCTACCTTCCAATTC…
Ca163409	B1_Ca163409_17_Delay0	B1_647	17	ACATCTCTTCAGTTGACACCCGAAAGCCTACTGGTGGCACTTCTCACAGCAGTCAACACGCTCGGCCAAGTGGCAAGCTAGTTTCTTGTTTCCCTAAGACTGCTACATCTAGTTTCACTCACAGACAGCACGAAACGAAGGACCAAGAACACACCATGGTCAAACTACTGATGTGCCTGCTGGGCGTGGTGGCCCTATTGTCTGGAACTCACGGCAAAGGCGTGAAGGTCGAGTCCAGCGCCAACGCTCTTTCTTCCTCGTCACTTAACGACATCGCCGACAACAACTGGGTGGACGATGACATCGAACTCATCGACGGCATCGACGATGACACGACAGAGGAGACTGAAGATGACCGGCTGCTGGACACAGAGCTGAAGGACGAGGAGAAGAGTGGGC…
Ca128713	B2_Ca128713_30_Delay0	B2_647	30	GACCAGCAGGAAGCGGCCCAGGCGTCAGGACATATGTGTCGGGGGTTGACAGGACTGAAACTCGTCTGCTCTTGAAGCGACAAGCACAGTCATTGGCAGCCACCATCAAAATCACATCACCAGGGACGAAACACCACAACAACAACCACCACCATCACCACCACCACCAACAACAACATCGGCACCACCACCACCACTACCACCACCACCAACAACAACAACATCGGCATCATCATCAGTATTATCAACATCACAGCCATTATCAGACTTAGCAACATCAATTTAAGTGGCCAGTAATTTTCATAATCACCAAAAAAACTAAAATATCTGTCGACTTAAACTCAGAGCAAAAACAAAACAAGAGACCAGTAATTTTGACAATCACAACCAGGACTGACC…
Ca120976	B1_Ca120976_30_Delay0	B1_647	30	ACAACTACCAGTGTGGGACAGTGTGTGTGTGTGTCTGTGATCCATACTTCAGTTTGTGTCAAAGTAAAAGTGAAGACAAAAACCTACCAACTAGAAATCTGTCGGGGAAACTCACTCGACAACTTACTCAGTTATTGTGACTCTCAGGTGTCACGTGCTATTACGTCATGACCGGTAACAATGGATATGTGCCGACCATGTTTAATCGAACGTGTGTGCCCACCATCTACCCCTGTACAGTGGGCAACAAGTACGTGGACCCCTGCAGTTGTAGGACGTACTACGAGTGTGAGCAGGCGACCTCAGTCATTCCAAGGTCCTGTCCTAATGGGACGGGATTCAACCACCAGAGAAGACAATGTCGACTAATTACTGACATTGTTCTAGGCGGCTTGTGCG…
Ca117463	B3_Ca117463_30_Delay0	B3_546	30	ACATACCAAATATTGTTGTCACTATATCATCCGTGTGTCACACACAACAATGGCTCTGTCCTGGCTGTATTATGCTGGTGTGCTGTTCCTAGTGTGTCTTTGGGTTTCGCCTGCCAATGCAGCGTTCAACTGTTCAAGACCCGGTACAGGCTGTCATAATGGAGGGGCTTGTGACGTCACGGGCATGTGTACCTGTATCGGGGGTTCCTTCACTGGCTTCGATTGTTCCCTGCCCCAATACAAAATCATGATGGGGGCATGCATGTCGAGCAACCCGTGTCAACACGGAGCCACATGTTACGAAGACGCGCCAGCTCCTGGTTTGACGCCCACCACCCAATGCTACTGTCCCTATGAGTTCTATGGAGCCTACTGCGAGCTTCCAACAGTGCAGAATCA…
Ca94322	B3_Ca94322_30_Delay0	B3_546	30	GACTTTACCATCAGCGGCAGCGACAACTGGACGAGTGAGAACAGAAAGAGAATTGAGAAGCAAACGATATTCTTTCTTGGTTGTTGGCAGATTTTGCTTTGCGGGCGATTTATTTTCGGCGTTCTCATCTCTAGAATTGGAAGATTATTCCCATAAAACTTTCCTAAATTTACTTATTCCTTGTAACATTTTGAATTCGGTGACAGATTTTAGTTTGGGTCAAGAGACCCATTTTGAACAGCAAGAAAACAACAACAACAACAACAACAACAACAACAACAACAACAACAACAGCAGCAGCAGCAGCAGCAGCAGCAACACCAACAAGGAAAAAACCCAACCTGCGTTGAATTGAAAGACGAGAGTTTGCAACTATTTTGGGTACTTTTCGGAAGCGGG…
Ca211122	B3_Ca211122_26_Delay0	B3_546	26	ACTCCCGTCATGCAAAGAAGGTGAGTGGTGTCCCTTTACTGTGTGTTCGCCCTTTTGCCTGTCCCAGTTCGAGTTGACACACATGGGATGTCGACGATGAATACACTGGAAATCATGTAGTATTCCAAGCAGTACATATGATGGGACGTATACGAAAACGGATAATATTTGAGCAACCAGTTATTAAAACGAACTTCTTACTCTTTGTGTTGCTGGCCGGAGCGCTGGGTTTGGTGACGCAGACGACAGGAGTACACACAGAGGATGTGACGTCATACCTTGGCCAGGGACTGGAAGGGGTAGGAGGGCAACAGCACGCCCCCCATCCCCGCCCTCTCTGCCCTGATGGATGGGTCTGGGGATCAACGGGGGCCCAGTCGTTCAAGGATAAAAACACGG…
Ca202986	B3_Ca202986_30_Delay0	B3_594	30	AAACATAAACTATGTGGGGAGGAAGACAGGTCAAAAAAGGAAAGGCAGATAACTCTGTGCGGCTGAGTCAAAAGAGTTCCGGCACAGGTAGAGGGAGCTTCTCACACCACGAGCTTTTGAGTGTGTTGCAGACGACACTTGCAAGGCTCCTGAAAAGGAATCTTGAGATTTCGTTCGTACTCCAAGATTCGGATTGATCAAAAATCGCTTGTTGGAACATTTCTATTTAACTTTTGCCCTGCACCGCCATTCTAAAAATGTGGAAAATACTTGTGATTGCTAGTGTGGTGGTGGCGGTGGCTAAGGGCCAATTTGGCGCACGTGCAGGCCCCAGAATGAACAACATTTTCCGCTTCGGGGGAAACTTCGCCATTGACTTCAACAAGTACAACTCGTTAG…
CaSMP17	B1_CaSMP17_30_Delay0	B1_647	30	CTCCTCATTGAGTTAACTGCAAAGAGTGCTTCAGGCTTCACGAATCCTCGCTCCATCCTTCCCATCACCAAGATGAACAGAGCCATGTACAATATCGTTCTCGCTGTTTGCCTAACTGCTGTGACATACGCTGCATCGGGCACGGACCAAGGCGAGACAAAGAGCGAGACCTGCCCACAGGCCCTTGGCTGCATGAAGTCCTTCGCCACTATTGGACAAGACCCTTGCAGAGCCATGAAGACGGTTGTTGACTGCATCGGCAACTTGAACTCAACCTGCACTCTCAAAGAGGAGAAAATCACCTTCAAGAAAATGCAAGATTTCTACACGAAATACTGTGAAATCATGTCTGGCATACCAATGCAAGAGATCGCCGGCTGTAAAGACTTGGCGGCTTGC…
CaSMP20	B2_CaSMP20_30_Delay0	B2_647	30	ACAGCTCTTTGTGACACCGCACAGATAGGACCTGCTGCTCGCTCCGACTAGATCTTACTGTTCTACGCACACCTGACACCCGTCACCAATAAACACCATGTCTAAGGCAACCAGCAACTTCGTGGACAAGTGCAAGCAGTTTTGGCAGGAGGCCGACGTAGATGGCAACGGGCTGTCGGTAGGCGAGCTGGGAAAAGTGATCCGTAAGGTCTCCAACGTTCAAATCTCTGATCAAGATATTGCTGAAATTTTTCTGGACATGGATGACAACAACGACAAAGTGATGTCCTGGGACGAATTCTCCGATGTCTTCAAGAAGAAAGATCCCAAGAAAGTGCAGGAGAGCGAGCTCGTGGGAGTGTTCAAGACAATGGACGCGGACGGGTCCGGGCTTCTCTG…
Ca160800	B3_Ca160800_18_Delay0	B3_594	18	ATCAGTCCCGATTTTCAACGACTTATTGAGTCTGACAACAATTAAAGCAGCAGTACTTGGTCAACTTGTCCAACGCAGCGAAAATTCGTGGTTCCACCATGGGGTACATTCAATGGTGTATGGTGCTTGTGGTGGTGAGTGTGGTGTGCACCCTCAACCCAGTCAGCGCTCAGTGCTGGAAGCAGGTATCCGGCGCTCTGAAAGGAGTGTCTGTGGGTGCTTCGGGTGTGTGGGGCGTCAATAGTAATGATGACATCTACTATAGAAGGGATACTCACCTGTCAGTATTCGACAAGGGCACAAGCTGGCAGCATATATCGGGTAAACTCAAACAGATTGATGTCGGATATAAGAGTGTATGGGGAGTGAACACCAATGACAACATCTATTATCGCAGCG…

## Sheet: Summary of SMP expression domai
Orthogroup	SMP	Annotation	Broad sf	Restricted me	Velar Lobes	Foot	Statocysts
OG0025548	CaSMP1	CfSMP1 reeler domain-containing protein		X
OG0013865	CaSMP17	Uncharacterized	X
OG0025994	Ca286175	Zona pellucida domain-containing protein
	Ca117463
OG0019902	Ca202986	Cysteine protease ATG4D-like protein
OG0009593	Ca163409	Uncharacterized protein		X	X
OG0027870	Ca211122	C-type lectin domain-containing protein		X
OG0008650	Ca94322	Calmodulin-like protein		X	X	X
OG0009176	Ca120976	Chitin-binding and amnionless domain-containing protein
OG0002026	CaSMP3	Coiled-coil domain-containing protein 1	X				X
	CaSMP5		X		X		X
	CaSMP12		X				X
	CaSMP4		X				X
OG0000273	CaSMP9	Chitin-binding and mucin-17-like domain-containing protein	X
	CaSMP10		X
OG0000038	CaSMP20	Calmodulin- A		X	X	X
OG0004218	Ca160800	Lectin L6-like protein
OG0001737	Ca128713	uncharacterized protein			X	X

## Sheet: CaSMP1 probe sets
Pool name	Sequence
B2_CaSMP1_26_Delay0	CCTCGTAAATCCTCATCAAATGTCTTAATGTCCAAATCCAGATCC
B2_CaSMP1_26_Delay0	TTTTAATTGTTCATTGTGCGCTACCAAATCATCCAGTAAACCGCC
B2_CaSMP1_26_Delay0	CCTCGTAAATCCTCATCAAAAGCGCTGTTTTAGAACTTGGGAGTG
B2_CaSMP1_26_Delay0	TTCAAAATATGGTTCACATTCAATTAAATCATCCAGTAAACCGCC
B2_CaSMP1_26_Delay0	CCTCGTAAATCCTCATCAAACAGCACACTCAATTGTTTTGGAGAC
B2_CaSMP1_26_Delay0	TTTTTGTGTCAAGGCAATTGTAAAGAAATCATCCAGTAAACCGCC
B2_CaSMP1_26_Delay0	CCTCGTAAATCCTCATCAAATTTTTGTGCTTTTTCACCCTCTAAT
B2_CaSMP1_26_Delay0	AGAGTACCTAGAAGCGTTCGGGAATAAATCATCCAGTAAACCGCC
B2_CaSMP1_26_Delay0	CCTCGTAAATCCTCATCAAAGTATATAGAAGGGTTTGAGAGGTTG
B2_CaSMP1_26_Delay0	ACACTGTACTGACAAATTTTATGGAAAATCATCCAGTAAACCGCC
B2_CaSMP1_26_Delay0	CCTCGTAAATCCTCATCAAAGATCAAGGCGTTTGTAGACCACAGC
B2_CaSMP1_26_Delay0	TAATAATCATTTATTTGAGCCTTTTAAATCATCCAGTAAACCGCC
B2_CaSMP1_26_Delay0	CCTCGTAAATCCTCATCAAACATACTCGTCAGCTTTAACACAAAG
B2_CaSMP1_26_Delay0	GCCTATTGTTATGGACGCTGGAGAAAAATCATCCAGTAAACCGCC
B2_CaSMP1_26_Delay0	CCTCGTAAATCCTCATCAAAAAATTTTGTCCAGTTGTTTTTGTGG
B2_CaSMP1_26_Delay0	AGCGTGTTTTGGGAACGTTGAATTTAAATCATCCAGTAAACCGCC
B2_CaSMP1_26_Delay0	CCTCGTAAATCCTCATCAAATGGTAAGCGTGGTCACATTTGGGGT
B2_CaSMP1_26_Delay0	CTTCAACGGCAGCATATTGATCAGCAAATCATCCAGTAAACCGCC
B2_CaSMP1_26_Delay0	CCTCGTAAATCCTCATCAAAGACTTTGCATGTTGAAACCTCCCAT
B2_CaSMP1_26_Delay0	TGTCACGTTCTCTTTACCCTTGGAAAAATCATCCAGTAAACCGCC
B2_CaSMP1_26_Delay0	CCTCGTAAATCCTCATCAAAGTTCTGCATCATCTTCTGCATCATA
B2_CaSMP1_26_Delay0	CGCACGGCCTGCACCAGCTGCACCTAAATCATCCAGTAAACCGCC
B2_CaSMP1_26_Delay0	CCTCGTAAATCCTCATCAAAATTTGGTTGGATTAGGCTTGTTGGC
B2_CaSMP1_26_Delay0	CCCCTTGATTGAATTGAGTCTGCATAAATCATCCAGTAAACCGCC
B2_CaSMP1_26_Delay0	CCTCGTAAATCCTCATCAAAGACATCCAGGTAAAATGTTTCGAAA
B2_CaSMP1_26_Delay0	GTTATTGATGGAAAGTGGTTTGCTTAAATCATCCAGTAAACCGCC
B2_CaSMP1_26_Delay0	CCTCGTAAATCCTCATCAAATGCCCCTGATCAATGCGAGCGTCAG
B2_CaSMP1_26_Delay0	TTGACAACCGTTGCCACAATCTGCAAAATCATCCAGTAAACCGCC
B2_CaSMP1_26_Delay0	CCTCGTAAATCCTCATCAAAGCACTCGGCCATTGGTGTGTGTTAC
B2_CaSMP1_26_Delay0	TGACCGTGAAGCTGACTCGATCTTTAAATCATCCAGTAAACCGCC
B2_CaSMP1_26_Delay0	CCTCGTAAATCCTCATCAAATCGCCTGTGGCTTGGAACTGATTAT
B2_CaSMP1_26_Delay0	GTACTGCAGTAGCTGGTCGGCTTGGAAATCATCCAGTAAACCGCC
B2_CaSMP1_26_Delay0	CCTCGTAAATCCTCATCAAACGTAGGCGAAGAACCCTTTGATCTT
B2_CaSMP1_26_Delay0	CTTGAAGGAAGACATTTTGCACATCAAATCATCCAGTAAACCGCC
B2_CaSMP1_26_Delay0	CCTCGTAAATCCTCATCAAAAATTGGGACCCCTGGGGTGTAAGTT
B2_CaSMP1_26_Delay0	GGTAGCGGTTCCAACCAACTCCACAAAATCATCCAGTAAACCGCC
B2_CaSMP1_26_Delay0	CCTCGTAAATCCTCATCAAATACGGATTTTGTGATCTCTGAGGCA
B2_CaSMP1_26_Delay0	AAGGTGGCTGGCTTGAACTCCAGGCAAATCATCCAGTAAACCGCC
B2_CaSMP1_26_Delay0	CCTCGTAAATCCTCATCAAAAAGGGAACGAAGCCTCGTTTACAGT
B2_CaSMP1_26_Delay0	GTGTTGCCTGGACAACCCTTCCCATAAATCATCCAGTAAACCGCC
B2_CaSMP1_26_Delay0	CCTCGTAAATCCTCATCAAAGCACATCTTGGATACCCGACGAATA
B2_CaSMP1_26_Delay0	ACATCGCCATTTTCATCAGATTTTGAAATCATCCAGTAAACCGCC
B2_CaSMP1_26_Delay0	CCTCGTAAATCCTCATCAAACAAAACTGCGGTAAACAACATGGCG
B2_CaSMP1_26_Delay0	TGTTGCAGAAGCCACCAGGGCCAAGAAATCATCCAGTAAACCGCC
B2_CaSMP1_26_Delay0	CCTCGTAAATCCTCATCAAAAGACAAAGAGATCCAAGAATTCGGC
B2_CaSMP1_26_Delay0	GTCAGAGAGACTTTGATGAGAGGAGAAATCATCCAGTAAACCGCC
B2_CaSMP1_26_Delay0	CCTCGTAAATCCTCATCAAACTTTCTTCCAAATGTTCTGGTTTCA
B2_CaSMP1_26_Delay0	AGTTTTCCTGGTAACTTTCTTGGAAAAATCATCCAGTAAACCGCC
B2_CaSMP1_26_Delay0	CCTCGTAAATCCTCATCAAAACGTTCTTGTCAGAAGAATTTGAGT
B2_CaSMP1_26_Delay0	TGCTCTTCTTGTTAAGAGACAAGAGAAATCATCCAGTAAACCGCC
B2_CaSMP1_26_Delay0	CCTCGTAAATCCTCATCAAAGCCTCTCTCACTGTCTCAAAGCACT
B2_CaSMP1_26_Delay0	GGGAAGGAAATTCAAATTTTAGATCAAATCATCCAGTAAACCGCC

## Sheet: CfSMP1 probe sets
Pool name	Sequence
B2_CfSMP1_16_Delay0	CCTCGTAAATCCTCATCAAATGGTGTTTTTACTGAAGCGTAGAAG
B2_CfSMP1_16_Delay0	GTGATCAAAATGGTATGGTTGTTTTAAATCATCCAGTAAACCGCC
B2_CfSMP1_16_Delay0	CCTCGTAAATCCTCATCAAATCCTTGGAACATGCCTGGCATTCCT
B2_CfSMP1_16_Delay0	TCGGTGTGACGGTCCACGTCTTGTCAAATCATCCAGTAAACCGCC
B2_CfSMP1_16_Delay0	CCTCGTAAATCCTCATCAAATGTTGTTGTTGAGGCATGCGGGGCA
B2_CfSMP1_16_Delay0	ATGCCGAAGCCCATGGGTTGTTGTTAAATCATCCAGTAAACCGCC
B2_CfSMP1_16_Delay0	CCTCGTAAATCCTCATCAAACTTCTTCATCATCTCTGCCAAGCCT
B2_CfSMP1_16_Delay0	ACCGCCCGCACCAAAGTTCTGCATCAAATCATCCAGTAAACCGCC
B2_CfSMP1_16_Delay0	CCTCGTAAATCCTCATCAAAAAAGGCGTGGGCTTGTTGAGAGGGT
B2_CfSMP1_16_Delay0	TGATTGAATTGACTCTGCATGTACTAAATCATCCAGTAAACCGCC
B2_CfSMP1_16_Delay0	CCTCGTAAATCCTCATCAAATATCGTAAAATGTGCGGAAATCTTT
B2_CfSMP1_16_Delay0	GGATGGTGAGAGGTTTACTTTTGATAAATCATCCAGTAAACCGCC
B2_CfSMP1_16_Delay0	CCTCGTAAATCCTCATCAAATTGATCGACGTTAATATCAGGAGTA
B2_CfSMP1_16_Delay0	AACTGTCGCCACAATCTGCACACTTAAATCATCCAGTAAACCGCC
B2_CfSMP1_16_Delay0	CCTCGTAAATCCTCATCAAAGAGCCAGTGTGTGTCAATCCTTTAG
B2_CfSMP1_16_Delay0	GTGAAGGTCACTTTTTCTTTAAGCGAAATCATCCAGTAAACCGCC
B2_CfSMP1_16_Delay0	CCTCGTAAATCCTCATCAAACGCTAGCATGCAGCTGATGTTCGCC
B2_CfSMP1_16_Delay0	TGCAGAAGGTGGTCATCTTGGCATTAAATCATCCAGTAAACCGCC
B2_CfSMP1_16_Delay0	CCTCGTAAATCCTCATCAAAGAAGAACCCTTTAAACTTGTGGGTG
B2_CfSMP1_16_Delay0	GTAGAAATTTGTGCCATCCACATGTAAATCATCCAGTAAACCGCC
B2_CfSMP1_16_Delay0	CCTCGTAAATCCTCATCAAAGTCCCTGGCGTGTAAGTCGTCAGCG
B2_CfSMP1_16_Delay0	GGTGCCACTAACTCCACAGTAATGTAAATCATCCAGTAAACCGCC
B2_CfSMP1_16_Delay0	CCTCGTAAATCCTCATCAAATCTGTGAATTCTGGGGCATGAATGC
B2_CfSMP1_16_Delay0	GTGGTATGAACTGGATTGTGTACGGAAATCATCCAGTAAACCGCC
B2_CfSMP1_16_Delay0	CCTCGTAAATCCTCATCAAACATGCAAAGGAATGAAGCCTCGCTT
B2_CfSMP1_16_Delay0	GCGGGGTGTTGACTGGACAATTCGTAAATCATCCAGTAAACCGCC
B2_CfSMP1_16_Delay0	CCTCGTAAATCCTCATCAAATTGTGGGGAGTCGGCGATGCCAGTT
B2_CfSMP1_16_Delay0	ATGGGTCATCGCCATTTTCATCAGAAAATCATCCAGTAAACCGCC
B2_CfSMP1_16_Delay0	CCTCGTAAATCCTCATCAAAAAGATTAGAACTCCGGTAAACATCA
B2_CfSMP1_16_Delay0	TACGCCGTCGCAGAAGCCACAAAGGAAATCATCCAGTAAACCGCC
B2_CfSMP1_16_Delay0	CCTCGTAAATCCTCATCAAAAGAGAGAGAAAGAGATCCAAGTATT
B2_CfSMP1_16_Delay0	CGATCGGTCAGAGATACTTCAGAGGAAATCATCCAGTAAACCGCC

## Sheet: CaSMP3 probe sets
Pool name	Sequence
B3_CaSMP3_30_Delay0	GTCCCTGCCTCTATATCTTTGAGGTGACGGAACATGAAACACAAA
B3_CaSMP3_30_Delay0	GAAAATGTCTCGTTTTATTTCTACATTCCACTCAACTTTAACCCG
B3_CaSMP3_30_Delay0	GTCCCTGCCTCTATATCTTTGTTAATCTCAACCTATAGCGAAAAG
B3_CaSMP3_30_Delay0	CCAAAATAGTTCTTTGTATACTGGGTTCCACTCAACTTTAACCCG
B3_CaSMP3_30_Delay0	GTCCCTGCCTCTATATCTTTAATCATGTTGCCTTAAGTCCAGCCG
B3_CaSMP3_30_Delay0	ATCAATCAATCAATCAATCAATCAATTCCACTCAACTTTAACCCG
B3_CaSMP3_30_Delay0	GTCCCTGCCTCTATATCTTTGTGAGTCGGTTGTTTGTTGGAATAT
B3_CaSMP3_30_Delay0	CTAAACAGAAGATGTTATCTCAGTTTTCCACTCAACTTTAACCCG
B3_CaSMP3_30_Delay0	GTCCCTGCCTCTATATCTTTAAGTTGGGGATATTTTTGGCGTTAG
B3_CaSMP3_30_Delay0	ACAGTTCTGTGATAGTTATTAGCATTTCCACTCAACTTTAACCCG
B3_CaSMP3_30_Delay0	GTCCCTGCCTCTATATCTTTTGATTTATTAAATAGAAGGAATGAG
B3_CaSMP3_30_Delay0	TGCGCAGCATTCCTTGTCATACTGATTCCACTCAACTTTAACCCG
B3_CaSMP3_30_Delay0	GTCCCTGCCTCTATATCTTTGGATTGCTGTAAGCCCTACTTGGTG
B3_CaSMP3_30_Delay0	ACTCTGTGTCTTACTACATGCTAAGTTCCACTCAACTTTAACCCG
B3_CaSMP3_30_Delay0	GTCCCTGCCTCTATATCTTTTTTAAACCTTGAGTATTTGCAAGCA
B3_CaSMP3_30_Delay0	TATTCGCACACTGAAGAAGCATGTTTTCCACTCAACTTTAACCCG
B3_CaSMP3_30_Delay0	GTCCCTGCCTCTATATCTTTTAGATCTTTAGAGGAGAAGGGAGAC
B3_CaSMP3_30_Delay0	AGTGGTTTTGGATAGGAAGTGACGTTTCCACTCAACTTTAACCCG
B3_CaSMP3_30_Delay0	GTCCCTGCCTCTATATCTTTTTCGTGTCGTGGCCGAGGTGGATTT
B3_CaSMP3_30_Delay0	ATGGCTTGCTAGGGTGTTTGCCATCTTCCACTCAACTTTAACCCG
B3_CaSMP3_30_Delay0	GTCCCTGCCTCTATATCTTTTTGTCTGAATGTATTGGACAGTGGA
B3_CaSMP3_30_Delay0	TGCTGATTGCTATAGCTTTTCGTGTTTCCACTCAACTTTAACCCG
B3_CaSMP3_30_Delay0	GTCCCTGCCTCTATATCTTTGCGATATCGGAATTTCTGGCATCAT
B3_CaSMP3_30_Delay0	CGACTGTAGATGTTTGGACAAGTTTTTCCACTCAACTTTAACCCG
B3_CaSMP3_30_Delay0	GTCCCTGCCTCTATATCTTTTAACCGTCGTTGGCATTGGGGTAGT
B3_CaSMP3_30_Delay0	ATGGGGTAGTTGTCGTCGTCATTAATTCCACTCAACTTTAACCCG
B3_CaSMP3_30_Delay0	GTCCCTGCCTCTATATCTTTCGGTTGTGCTATCTTGCATGATTTC
B3_CaSMP3_30_Delay0	TGTCGACAGTGGTGGTGGTAATACTTTCCACTCAACTTTAACCCG
B3_CaSMP3_30_Delay0	GTCCCTGCCTCTATATCTTTGGGCGTTCACTTGGTTGGTGCTTAG
B3_CaSMP3_30_Delay0	TCAGGGCATCATAGTGAGCCTTGCTTTCCACTCAACTTTAACCCG
B3_CaSMP3_30_Delay0	GTCCCTGCCTCTATATCTTTAAGCGAGCGTGTTTGGCCACACTGT
B3_CaSMP3_30_Delay0	AATCCCGCCATCAACTGATCTGGTCTTCCACTCAACTTTAACCCG
B3_CaSMP3_30_Delay0	GTCCCTGCCTCTATATCTTTGTAGCACGTCGTTTCCTTCCTCCCC
B3_CaSMP3_30_Delay0	AGTATGCTGCACGTCAGATCTTGAGTTCCACTCAACTTTAACCCG
B3_CaSMP3_30_Delay0	GTCCCTGCCTCTATATCTTTGCAAAGGTCCGGCATTGGCGAGTAC
B3_CaSMP3_30_Delay0	CAATCTTGTCATCATCGGCGAACATTTCCACTCAACTTTAACCCG
B3_CaSMP3_30_Delay0	GTCCCTGCCTCTATATCTTTTCATATCTAGAAGTTCCTCGGACAA
B3_CaSMP3_30_Delay0	CCTTGCTCTCGCCGGCTCTGTCCTCTTCCACTCAACTTTAACCCG
B3_CaSMP3_30_Delay0	GTCCCTGCCTCTATATCTTTGACCTTTATCTCAGGCTGATTGTCA
B3_CaSMP3_30_Delay0	TCCCTTCTGAGCGACGTACTGGGCGTTCCACTCAACTTTAACCCG
B3_CaSMP3_30_Delay0	GTCCCTGCCTCTATATCTTTTCAGTGGACGTCCCTTCAGAGTGTT
B3_CaSMP3_30_Delay0	TGCCCAGTTTAGGGATGTCGGTCATTTCCACTCAACTTTAACCCG
B3_CaSMP3_30_Delay0	GTCCCTGCCTCTATATCTTTTCCATGTCATCGAGGACCTCAGTGA
B3_CaSMP3_30_Delay0	TTCTGGGCGTCGCTGAGTTCAATGTTTCCACTCAACTTTAACCCG
B3_CaSMP3_30_Delay0	GTCCCTGCCTCTATATCTTTATTCTTCAAAGTCGATGTCTCTGAG
B3_CaSMP3_30_Delay0	GATCTTCCAGAAGTTCCCTGGACTGTTCCACTCAACTTTAACCCG
B3_CaSMP3_30_Delay0	GTCCCTGCCTCTATATCTTTTACGCTGGAAGATGTTGGCTGCCTC
B3_CaSMP3_30_Delay0	AAGCTGGGAATTGGGAAGACTGAGATTCCACTCAACTTTAACCCG
B3_CaSMP3_30_Delay0	GTCCCTGCCTCTATATCTTTTACCGCCAGTGGTATCATCGTCGTC
B3_CaSMP3_30_Delay0	CGTCATCGTCATCGTCATCGTTGACTTCCACTCAACTTTAACCCG
B3_CaSMP3_30_Delay0	GTCCCTGCCTCTATATCTTTAGTGTCTTCCAGATAGTCGGAGCAA
B3_CaSMP3_30_Delay0	CTCCTGGTGAGCCTCGTCCAGATCATTCCACTCAACTTTAACCCG
B3_CaSMP3_30_Delay0	GTCCCTGCCTCTATATCTTTTCCAAGCTATCCAATTCATTGCTGG
B3_CaSMP3_30_Delay0	GACAGTTTTTCGAAAATATCTTCCATTCCACTCAACTTTAACCCG
B3_CaSMP3_30_Delay0	GTCCCTGCCTCTATATCTTTCGTGAATGGCTTCTCGCATCTCCCT
B3_CaSMP3_30_Delay0	CCTGCTCTCTCATGTCTTCCCTCAGTTCCACTCAACTTTAACCCG
B3_CaSMP3_30_Delay0	GTCCCTGCCTCTATATCTTTCGCTCTGGTTGGTCTCTGTCCACAA
B3_CaSMP3_30_Delay0	TCCCATTGGTTGCCCGGTCCTTTCTTTCCACTCAACTTTAACCCG
B3_CaSMP3_30_Delay0	GTCCCTGCCTCTATATCTTTTGAAGATCTTTCGAAAATGCAGTTG
B3_CaSMP3_30_Delay0	TCGTCCCCTGCTTGTCTTCTCTGGCTTCCACTCAACTTTAACCCG

## Sheet: CaSMP4 probe sets
Pool name	Sequence
B1_CaSMP4_30_Delay0	GAGGAGGGCAGCAAACGGAAAACTGACAAGAAATAAACTGCTAGG
B1_CaSMP4_30_Delay0	ATACCGTATTTAACGATGTGTTGCTTAGAAGAGTCTTCCTTTACG
B1_CaSMP4_30_Delay0	GAGGAGGGCAGCAAACGGAACACAAGGATTCAAACGGTAACACTG
B1_CaSMP4_30_Delay0	AAATTTCTTTGCAATGGAATAATCTTAGAAGAGTCTTCCTTTACG
B1_CaSMP4_30_Delay0	GAGGAGGGCAGCAAACGGAATAGATCTTTAGAGGAGAAGGGAGAC
B1_CaSMP4_30_Delay0	AGTGGTTTTGGATAGGAAGTGACGTTAGAAGAGTCTTCCTTTACG
B1_CaSMP4_30_Delay0	GAGGAGGGCAGCAAACGGAAGTTGCCTTGGTGTCCAGTATCTGTT
B1_CaSMP4_30_Delay0	GCAGGGTGGGAAGCATTGAAGCTGATAGAAGAGTCTTCCTTTACG
B1_CaSMP4_30_Delay0	GAGGAGGGCAGCAAACGGAATGCCCTTCCGACCACGTCAAGTGAA
B1_CaSMP4_30_Delay0	TGTGCGTTGCTCCTGAGAGCAACTCTAGAAGAGTCTTCCTTTACG
B1_CaSMP4_30_Delay0	GAGGAGGGCAGCAAACGGAATGTTTGGCCACACTGTTCATGGCGT
B1_CaSMP4_30_Delay0	ATCAACTGATCGGGTCTCAAGCGAGTAGAAGAGTCTTCCTTTACG
B1_CaSMP4_30_Delay0	GAGGAGGGCAGCAAACGGAACTGTACCACGTCCTGTCGCATCAGT
B1_CaSMP4_30_Delay0	CATACTGGTCAGAGCTGTCATGTCCTAGAAGAGTCTTCCTTTACG
B1_CaSMP4_30_Delay0	GAGGAGGGCAGCAAACGGAACAGCTCGGTATCACAGAGTTTCTCA
B1_CaSMP4_30_Delay0	TTTCTCGATCACCGCCATGCTGGAGTAGAAGAGTCTTCCTTTACG
B1_CaSMP4_30_Delay0	GAGGAGGGCAGCAAACGGAACTTGTCCAGGAGGGCTTTGGCCTGA
B1_CaSMP4_30_Delay0	ACATTCCCAGTCAGGCAAATCGTCCTAGAAGAGTCTTCCTTTACG
B1_CaSMP4_30_Delay0	GAGGAGGGCAGCAAACGGAATGCTTCAGCTTGCGTAGATCACCAT
B1_CaSMP4_30_Delay0	GTCATACCCAGGGCGAAGTGACCCATAGAAGAGTCTTCCTTTACG
B1_CaSMP4_30_Delay0	GAGGAGGGCAGCAAACGGAACAGCAGCAACACGAACGCTTTCTTA
B1_CaSMP4_30_Delay0	GGGCAGTTTGCGGGTGTCCATTTTGTAGAAGAGTCTTCCTTTACG
B1_CaSMP4_30_Delay0	GAGGAGGGCAGCAAACGGAACCTTTATCTCAGGCTGATTGTCCAT
B1_CaSMP4_30_Delay0	CCTTCTGAGCGACGTACTGGGCGGTTAGAAGAGTCTTCCTTTACG
B1_CaSMP4_30_Delay0	GAGGAGGGCAGCAAACGGAACGCCAGGCATGTCAACGACATCGTC
B1_CaSMP4_30_Delay0	CAAGAATGTCAGCAACATCATCGACTAGAAGAGTCTTCCTTTACG
B1_CaSMP4_30_Delay0	GAGGAGGGCAGCAAACGGAAAAGGTACGAACAACGTCGTCGTCAT
B1_CaSMP4_30_Delay0	CGCCAGTTGATGGTGGTGGAGGTGGTAGAAGAGTCTTCCTTTACG
B1_CaSMP4_30_Delay0	GAGGAGGGCAGCAAACGGAATCAAGGTGATCCATGTCATCGAGGA
B1_CaSMP4_30_Delay0	AGTATTCTCTTCTGGGCATCGCTGATAGAAGAGTCTTCCTTTACG
B1_CaSMP4_30_Delay0	GAGGAGGGCAGCAAACGGAAGCTGTCATTCGCCTTAGCTCGTCTT
B1_CaSMP4_30_Delay0	AGTTTGCCCAGTCCTCGGAGACCAGTAGAAGAGTCTTCCTTTACG
B1_CaSMP4_30_Delay0	GAGGAGGGCAGCAAACGGAAGGTGGCAGTGGGAAGTTGTCGTATC
B1_CaSMP4_30_Delay0	TCTGAGTTCAGGCAAGGAGGTTCTGTAGAAGAGTCTTCCTTTACG
B1_CaSMP4_30_Delay0	GAGGAGGGCAGCAAACGGAACTGAGACATACGCTGGAAGATGTTG
B1_CaSMP4_30_Delay0	TTGGTTCAAAGCTGGGAATTGGGAATAGAAGAGTCTTCCTTTACG
B1_CaSMP4_30_Delay0	GAGGAGGGCAGCAAACGGAAAGTCGTCGTCCTTCCATTTCATCAT
B1_CaSMP4_30_Delay0	GCCTGTTTCATGCGACGACCAAGGGTAGAAGAGTCTTCCTTTACG
B1_CaSMP4_30_Delay0	GAGGAGGGCAGCAAACGGAAATCAGCGTTCAGAAGAGCTTGGGGA
B1_CaSMP4_30_Delay0	ATCATCATCGTCGAAAAGATCGTCATAGAAGAGTCTTCCTTTACG
B1_CaSMP4_30_Delay0	GAGGAGGGCAGCAAACGGAAACTGTCTTCCAGATAGTCGGAGCAA
B1_CaSMP4_30_Delay0	CTCCTGGTGAGCCTCGTCCAGATCATAGAAGAGTCTTCCTTTACG
B1_CaSMP4_30_Delay0	GAGGAGGGCAGCAAACGGAACAAAGAACGCCTTCATGCACTCCAT
B1_CaSMP4_30_Delay0	GACACAGAACTTCTTCATCATCATCTAGAAGAGTCTTCCTTTACG
B1_CaSMP4_30_Delay0	GAGGAGGGCAGCAAACGGAACGTTGGCGGTGACGTCATCCGTGGA
B1_CaSMP4_30_Delay0	ATTCCTGCGATTGTGGAGACAAGTTTAGAAGAGTCTTCCTTTACG
B1_CaSMP4_30_Delay0	GAGGAGGGCAGCAAACGGAATTCGTGAATGGCTTCTCGCATCTCT
B1_CaSMP4_30_Delay0	GGCCTGCTCTCTCATGTCTTCCCTCTAGAAGAGTCTTCCTTTACG
B1_CaSMP4_30_Delay0	GAGGAGGGCAGCAAACGGAATAAGGCTGTGAAGCCTCCTCCATCT
B1_CaSMP4_30_Delay0	CTCTGAGAGGTCTTCCAGCCTCTCCTAGAAGAGTCTTCCTTTACG
B1_CaSMP4_30_Delay0	GAGGAGGGCAGCAAACGGAACCCTGTCCACAAGCTCTCGTAACTT
B1_CaSMP4_30_Delay0	CCGGTCCTTTCTTTCGCTCTGGTTGTAGAAGAGTCTTCCTTTACG
B1_CaSMP4_30_Delay0	GAGGAGGGCAGCAAACGGAAAACGGTCTCCGAGAGATGGAATGTT
B1_CaSMP4_30_Delay0	CTCTTCGGTTGTCACGGGCGTCGTCTAGAAGAGTCTTCCTTTACG
B1_CaSMP4_30_Delay0	GAGGAGGGCAGCAAACGGAATCTTCTCTGGCGGTGAAGATCTTTC
B1_CaSMP4_30_Delay0	GTCGTCTGTTGAATCGTCCCCTGCTTAGAAGAGTCTTCCTTTACG
B1_CaSMP4_30_Delay0	GAGGAGGGCAGCAAACGGAAGAAAGCCAAATAAGATTTTCTGTTG
B1_CaSMP4_30_Delay0	TGCAGTTGAAACCAGAAGAAGTAAGTAGAAGAGTCTTCCTTTACG
B1_CaSMP4_30_Delay0	GAGGAGGGCAGCAAACGGAACTTCTAGATTTTTGACGCGTCGATG
B1_CaSMP4_30_Delay0	TTCTGTTACTTTATAGTTTACCAGTTAGAAGAGTCTTCCTTTACG

## Sheet: CaSMP5 probe sets
Pool name	Sequence
B3_CaSMP5_30_Delay0	GTCCCTGCCTCTATATCTTTCTACAGTGAGGTGACGGAACATGAA
B3_CaSMP5_30_Delay0	CCATTTTGAAAATGTCTCGTTTTATTTCCACTCAACTTTAACCCG
B3_CaSMP5_30_Delay0	GTCCCTGCCTCTATATCTTTAGAGAGAGTGGAGAGGTGGAGAAAG
B3_CaSMP5_30_Delay0	GAGAGAGAGAGAGAGAGAGAGAGAGTTCCACTCAACTTTAACCCG
B3_CaSMP5_30_Delay0	GTCCCTGCCTCTATATCTTTAGTAACGACAACGATAAAATCCACG
B3_CaSMP5_30_Delay0	TTTTTCTTCTCCTCTTTCAAATGCATTCCACTCAACTTTAACCCG
B3_CaSMP5_30_Delay0	GTCCCTGCCTCTATATCTTTGCCTACATGTCAAGAAGCATAAACC
B3_CaSMP5_30_Delay0	AATGGAGCACATCTCTACGGTGTAGTTCCACTCAACTTTAACCCG
B3_CaSMP5_30_Delay0	GTCCCTGCCTCTATATCTTTAGTTCATGTCACAGCCGTCGAATTG
B3_CaSMP5_30_Delay0	TTTCTTTTGCCCACCAATACGATTTTTCCACTCAACTTTAACCCG
B3_CaSMP5_30_Delay0	GTCCCTGCCTCTATATCTTTGAACGCTAGTTGAAAATCACCGGAA
B3_CaSMP5_30_Delay0	GGCTATGATTTGCAGACGTATTTGCTTCCACTCAACTTTAACCCG
B3_CaSMP5_30_Delay0	GTCCCTGCCTCTATATCTTTAACACACACATTCAAGTTATTCCTC
B3_CaSMP5_30_Delay0	TTTTTGGGCTACCACAAACTAGATCTTCCACTCAACTTTAACCCG
B3_CaSMP5_30_Delay0	GTCCCTGCCTCTATATCTTTAACTGACAAGAAATAAACTGCTAGG
B3_CaSMP5_30_Delay0	ATACCGTATTTAACGATGTGTTGCTTTCCACTCAACTTTAACCCG
B3_CaSMP5_30_Delay0	GTCCCTGCCTCTATATCTTTGTGTGCATATTTTCATAGACGTCCC
B3_CaSMP5_30_Delay0	GCAGTATGGGCGAGTCAGAATGAAGTTCCACTCAACTTTAACCCG
B3_CaSMP5_30_Delay0	GTCCCTGCCTCTATATCTTTTGTTTTCCTTTGGTTGACACGCTGT
B3_CaSMP5_30_Delay0	GAAGAGCCATCCGCGCTTTGATCGCTTCCACTCAACTTTAACCCG
B3_CaSMP5_30_Delay0	GTCCCTGCCTCTATATCTTTGACGTTGAAACAGTCTTAACACCTT
B3_CaSMP5_30_Delay0	GAGGAATCAGGCATGACCGATTTAGTTCCACTCAACTTTAACCCG
B3_CaSMP5_30_Delay0	GTCCCTGCCTCTATATCTTTTGTGTGTTTACAGGCTTGTCTTTCT
B3_CaSMP5_30_Delay0	CTTGGAATGGGAGTTGTATCAGGAGTTCCACTCAACTTTAACCCG
B3_CaSMP5_30_Delay0	GTCCCTGCCTCTATATCTTTGTCGTTATAATTTTAACTGTCGTTG
B3_CaSMP5_30_Delay0	GTTGAAGTAGTTTGGGACTCAAAAGTTCCACTCAACTTTAACCCG
B3_CaSMP5_30_Delay0	GTCCCTGCCTCTATATCTTTGGCTGTTGTGTCGTCGCTGTTGTAG
B3_CaSMP5_30_Delay0	GGTGTTGTCGTTTCATAATCTGTCATTCCACTCAACTTTAACCCG
B3_CaSMP5_30_Delay0	GTCCCTGCCTCTATATCTTTTTGGTGTCCAGTATCTGTTGGCGTT
B3_CaSMP5_30_Delay0	TGGGAAGCATTGAAGCTGATGGTTGTTCCACTCAACTTTAACCCG
B3_CaSMP5_30_Delay0	GTCCCTGCCTCTATATCTTTATCTGGTCCACAGTCAAACCACATA
B3_CaSMP5_30_Delay0	TTGAAAACATCAAGGGGCAACTGACTTCCACTCAACTTTAACCCG
B3_CaSMP5_30_Delay0	GTCCCTGCCTCTATATCTTTCTGTACCACGTCCTGTCGCATCAGT
B3_CaSMP5_30_Delay0	CATACTGGTCAGAGCTGTCATGTCCTTCCACTCAACTTTAACCCG
B3_CaSMP5_30_Delay0	GTCCCTGCCTCTATATCTTTGGTCCGGCATTGGCGAGTACTCGTC
B3_CaSMP5_30_Delay0	TTGTCATCATCGGCGAACATGAGCATTCCACTCAACTTTAACCCG
B3_CaSMP5_30_Delay0	GTCCCTGCCTCTATATCTTTTGCTTCAGCTTGCGTAGATCACCAT
B3_CaSMP5_30_Delay0	GTCATACCCAGGGCGAAGTGACCCATTCCACTCAACTTTAACCCG
B3_CaSMP5_30_Delay0	GTCCCTGCCTCTATATCTTTTTGCTGGGTGGTAAATATGCAAGAA
B3_CaSMP5_30_Delay0	TCATCGTCAAACTCCAGTTTCTCGATTCCACTCAACTTTAACCCG
B3_CaSMP5_30_Delay0	GTCCCTGCCTCTATATCTTTCGCCAGGCATGTCAACGACATCGTC
B3_CaSMP5_30_Delay0	CAAGAATGTCAGCAACATCATCGACTTCCACTCAACTTTAACCCG
B3_CaSMP5_30_Delay0	GTCCCTGCCTCTATATCTTTGTTGGCTGCGTTCAGTGCCTTGTTA
B3_CaSMP5_30_Delay0	AGACAGCAGCTTGCCGACCCCTTGTTTCCACTCAACTTTAACCCG
B3_CaSMP5_30_Delay0	GTCCCTGCCTCTATATCTTTGCTGTCATTCGCCTTAGCTCGTCTT
B3_CaSMP5_30_Delay0	AGTTTGCCCAGTCCTCGGAGACCAGTTCCACTCAACTTTAACCCG
B3_CaSMP5_30_Delay0	GTCCCTGCCTCTATATCTTTGCAGTCGCTGAATGTTTGCTCGGGA
B3_CaSMP5_30_Delay0	ACAGTTGCATGCCTGGCATCACACTTTCCACTCAACTTTAACCCG
B3_CaSMP5_30_Delay0	GTCCCTGCCTCTATATCTTTAGTCGTCGTCCTTCCATTTCATCAT
B3_CaSMP5_30_Delay0	GCCTGTTTCATGCGACGACCAAGGGTTCCACTCAACTTTAACCCG
B3_CaSMP5_30_Delay0	GTCCCTGCCTCTATATCTTTCATGTTGTCATCCAAAATGTCGTCA
B3_CaSMP5_30_Delay0	CCGAGCGGCCACTCTACCCAGCAGATTCCACTCAACTTTAACCCG
B3_CaSMP5_30_Delay0	GTCCCTGCCTCTATATCTTTCAAAGAACGCCTTCATGCACTCCAT
B3_CaSMP5_30_Delay0	GACACAGAACTTCTTCATCATCATCTTCCACTCAACTTTAACCCG
B3_CaSMP5_30_Delay0	GTCCCTGCCTCTATATCTTTGTCAGAGGTATCAGTGACGTCATCA
B3_CaSMP5_30_Delay0	CATGTCGGAGCCCATTGGGTCCATGTTCCACTCAACTTTAACCCG
B3_CaSMP5_30_Delay0	GTCCCTGCCTCTATATCTTTTAAGGCTGTGAAGCCTCCTCCATCT
B3_CaSMP5_30_Delay0	CTCTGAGAGGTCTTCCAGCCTCTCCTTCCACTCAACTTTAACCCG
B3_CaSMP5_30_Delay0	GTCCCTGCCTCTATATCTTTTCTTCTCTGGCGGTGAAGATCTTTC
B3_CaSMP5_30_Delay0	GTCGTCTGTTGAATCGTCCCCTGCTTTCCACTCAACTTTAACCCG

## Sheet: CaSMP9 probe sets
Pool name	Sequence
B3_CaSMP9_30_Delay0	GTCCCTGCCTCTATATCTTTCTACTTAATTGAATCACAGGCAAGG
B3_CaSMP9_30_Delay0	AATGGCACTGTAGAAAGTAGTTCTATTCCACTCAACTTTAACCCG
B3_CaSMP9_30_Delay0	GTCCCTGCCTCTATATCTTTATGTCATCACAGACATTTCATTGGT
B3_CaSMP9_30_Delay0	ATTATACAAGCTCTCTGATTGGTTGTTCCACTCAACTTTAACCCG
B3_CaSMP9_30_Delay0	GTCCCTGCCTCTATATCTTTTTTGTGATTGTAATTGTATGTACCC
B3_CaSMP9_30_Delay0	TCGTAGGTATTATAGCGATTTCAGCTTCCACTCAACTTTAACCCG
B3_CaSMP9_30_Delay0	GTCCCTGCCTCTATATCTTTGCACTCAAAGTCGACATGATTGGTG
B3_CaSMP9_30_Delay0	GTTACCAGGCACTGGCCGCATGTTGTTCCACTCAACTTTAACCCG
B3_CaSMP9_30_Delay0	GTCCCTGCCTCTATATCTTTTCATAGACACAAGTGTTGAGGGCAG
B3_CaSMP9_30_Delay0	TCGAGGCAGTCATCTTGACAGGCGATTCCACTCAACTTTAACCCG
B3_CaSMP9_30_Delay0	GTCCCTGCCTCTATATCTTTTGGCTCCTGACCTTTTCTTCTTCTT
B3_CaSMP9_30_Delay0	ACTCGCAGTCCCAGAAACCGCGACATTCCACTCAACTTTAACCCG
B3_CaSMP9_30_Delay0	GTCCCTGCCTCTATATCTTTACTGCACGTTGGCCTGGAAGTCGCA
B3_CaSMP9_30_Delay0	TGTTGCTTCGGCATATGTCATCCACTTCCACTCAACTTTAACCCG
B3_CaSMP9_30_Delay0	GTCCCTGCCTCTATATCTTTAAAGTCACAGTCAGTGCACAGGTTT
B3_CaSMP9_30_Delay0	GTGCGGGTTGTAGCCCACCCCGTGTTTCCACTCAACTTTAACCCG
B3_CaSMP9_30_Delay0	GTCCCTGCCTCTATATCTTTTCGTCGTCATCGTCATCATCGTCAA
B3_CaSMP9_30_Delay0	ACGGGCGCGACAGTCGTAGCATCATTTCCACTCAACTTTAACCCG
B3_CaSMP9_30_Delay0	GTCCCTGCCTCTATATCTTTCGACAGTAGATAGAGTTCTAACAAT
B3_CaSMP9_30_Delay0	TAGTAGTGGCAGGCTGCGTTGTGACTTCCACTCAACTTTAACCCG
B3_CaSMP9_30_Delay0	GTCCCTGCCTCTATATCTTTTGACAGGTGCCGTAGTAGTTGTTGT
B3_CaSMP9_30_Delay0	TCGTGTCATCCACAGGCTCCGTTGTTTCCACTCAACTTTAACCCG
B3_CaSMP9_30_Delay0	GTCCCTGCCTCTATATCTTTTACGCTTTCAGCGTCAACTACGGTG
B3_CaSMP9_30_Delay0	ATCATCATCGACACTTTCGTCGTCCTTCCACTCAACTTTAACCCG
B3_CaSMP9_30_Delay0	GTCCCTGCCTCTATATCTTTCTCTCTTCATCATCGATAGTTGCCG
B3_CaSMP9_30_Delay0	TCATCGACGGTTTCGTCATCTTCTATTCCACTCAACTTTAACCCG
B3_CaSMP9_30_Delay0	GTCCCTGCCTCTATATCTTTCGCTGACGTCATCGTCAGTGGAGAA
B3_CaSMP9_30_Delay0	TTGTGTAGATGGTGTCGTCATCAGTTTCCACTCAACTTTAACCCG
B3_CaSMP9_30_Delay0	GTCCCTGCCTCTATATCTTTATTCTCGCTTTCTTCTTCTTCTGAA
B3_CaSMP9_30_Delay0	TGGGGCTAAAGTTGTTACAACGTAGTTCCACTCAACTTTAACCCG
B3_CaSMP9_30_Delay0	GTCCCTGCCTCTATATCTTTTCACTTTCTTCGCTCTCTACTTCGC
B3_CaSMP9_30_Delay0	GCAGCAGGAGTGATGGTGGACATTTTTCCACTCAACTTTAACCCG
B3_CaSMP9_30_Delay0	GTCCCTGCCTCTATATCTTTGAGACACGGTTGTGATTCCATCTTC
B3_CaSMP9_30_Delay0	CTTCTTCTTCTTCCGTGGTTGATGCTTCCACTCAACTTTAACCCG
B3_CaSMP9_30_Delay0	GTCCCTGCCTCTATATCTTTAACAGGGGCTGTGGTAGTGGCCTCG
B3_CaSMP9_30_Delay0	ACTTTCATCATCTTCTTCTGTGCTTTTCCACTCAACTTTAACCCG
B3_CaSMP9_30_Delay0	GTCCCTGCCTCTATATCTTTTCTTCTGTGGTTGCAACAGGCGCAA
B3_CaSMP9_30_Delay0	GGGGTGACTTCGTCAGTATCATCTTTTCCACTCAACTTTAACCCG
B3_CaSMP9_30_Delay0	GTCCCTGCCTCTATATCTTTCGTCGTCATCTTCAATCGGGACGGT
B3_CaSMP9_30_Delay0	TCGTGTAAACTTCTTCGTTGCTACTTTCCACTCAACTTTAACCCG
B3_CaSMP9_30_Delay0	GTCCCTGCCTCTATATCTTTTTGATCATTATTCTCATTGTTCTGA
B3_CaSMP9_30_Delay0	CGAAACGGTTGCGGTGACGTAACTGTTCCACTCAACTTTAACCCG
B3_CaSMP9_30_Delay0	GTCCCTGCCTCTATATCTTTTCTTCATCGTCTTCTTGCTGAGCAG
B3_CaSMP9_30_Delay0	GCCACTGAAGTGATGTGACTCTGGTTTCCACTCAACTTTAACCCG
B3_CaSMP9_30_Delay0	GTCCCTGCCTCTATATCTTTCATCATCGTGTCCTTGAGGGGCAAC
B3_CaSMP9_30_Delay0	CTGTGGTCGTCAGGTACTGGTATGTTTCCACTCAACTTTAACCCG
B3_CaSMP9_30_Delay0	GTCCCTGCCTCTATATCTTTTCTCAGGACCGTAAATGGCGTCGAT
B3_CaSMP9_30_Delay0	TATCGTCGTCCTCAGCAGACGTGTCTTCCACTCAACTTTAACCCG
B3_CaSMP9_30_Delay0	GTCCCTGCCTCTATATCTTTTCCGGCCTGCTCATAAGCTTCCTGG
B3_CaSMP9_30_Delay0	GTTCTCCATGACGTCTTGGACATACTTCCACTCAACTTTAACCCG
B3_CaSMP9_30_Delay0	GTCCCTGCCTCTATATCTTTCCGTTGAGGTATTGGTTGACGGATT
B3_CaSMP9_30_Delay0	CCGTACCCTCCTAGAGTGTTGAGCATTCCACTCAACTTTAACCCG
B3_CaSMP9_30_Delay0	GTCCCTGCCTCTATATCTTTCTTCTTCTAGAACTTCTGGGCTCGA
B3_CaSMP9_30_Delay0	GTTCTTGTTCCAGGGCTTGTTCTACTTCCACTCAACTTTAACCCG
B3_CaSMP9_30_Delay0	GTCCCTGCCTCTATATCTTTTTGCTTTCATCTTGGTTCTGTGAAT
B3_CaSMP9_30_Delay0	CGAGGGAGAGGAGGAGGGAGGCGTGTTCCACTCAACTTTAACCCG
B3_CaSMP9_30_Delay0	GTCCCTGCCTCTATATCTTTCTTTCCACTCCAACTTTTGAACTTG
B3_CaSMP9_30_Delay0	TAAAGTTGCTTCGTTTTTCTTCGTTTTCCACTCAACTTTAACCCG
B3_CaSMP9_30_Delay0	GTCCCTGCCTCTATATCTTTCAAAAGTGTCTTCACCTCACGTTCC
B3_CaSMP9_30_Delay0	CGTTACGTTGTTGTTCCTTCTCTTGTTCCACTCAACTTTAACCCG

## Sheet: CaSMP10 probe sets
Pool name	Sequence
B1_CaSMP10_30_Delay0	GAGGAGGGCAGCAAACGGAAATTCCAGGTTTCATGTTGTTTAGAG
B1_CaSMP10_30_Delay0	CTTAATTGAATCACAGGCAAGAAAATAGAAGAGTCTTCCTTTACG
B1_CaSMP10_30_Delay0	GAGGAGGGCAGCAAACGGAATGGGTCAGAAAAGGGAGATAAATCT
B1_CaSMP10_30_Delay0	TCATCACAGACATTTCATTGGTCCGTAGAAGAGTCTTCCTTTACG
B1_CaSMP10_30_Delay0	GAGGAGGGCAGCAAACGGAAAGTTTGTGATTGTAGTTGCATGTAC
B1_CaSMP10_30_Delay0	TTTCGTAGGTATTATAGCGATTTCATAGAAGAGTCTTCCTTTACG
B1_CaSMP10_30_Delay0	GAGGAGGGCAGCAAACGGAAACAAAACAGAAGAGACATAGATTGG
B1_CaSMP10_30_Delay0	AAAGTCATTTGTGTTTCCAGTAGCATAGAAGAGTCTTCCTTTACG
B1_CaSMP10_30_Delay0	GAGGAGGGCAGCAAACGGAACAACCAAACGTTATAGTCTGAAAAG
B1_CaSMP10_30_Delay0	ACAAAGCACTTAAATTGCATGCAGATAGAAGAGTCTTCCTTTACG
B1_CaSMP10_30_Delay0	GAGGAGGGCAGCAAACGGAATCAAGAAATGGCAGTCCAAAATTCT
B1_CaSMP10_30_Delay0	AAAAATGGCAATCAAGAAATGGCAGTAGAAGAGTCTTCCTTTACG
B1_CaSMP10_30_Delay0	GAGGAGGGCAGCAAACGGAAGCGGTAAGGGGTGGTGTATTTATTT
B1_CaSMP10_30_Delay0	TCAGGAAACAGAAGTTAGTAGTGGTTAGAAGAGTCTTCCTTTACG
B1_CaSMP10_30_Delay0	GAGGAGGGCAGCAAACGGAAACCTTTAGCCTTGACGCTATGGTAA
B1_CaSMP10_30_Delay0	CAGACCACGGGGCCTGCTCTCCAGATAGAAGAGTCTTCCTTTACG
B1_CaSMP10_30_Delay0	GAGGAGGGCAGCAAACGGAACAGTAAAGTTGGCAGGCATCTCGCT
B1_CaSMP10_30_Delay0	ACCCTCCCTGATAATTCCCAAATGGTAGAAGAGTCTTCCTTTACG
B1_CaSMP10_30_Delay0	GAGGAGGGCAGCAAACGGAACCAGAGTGGTCCTTTAGGTCCTTGA
B1_CaSMP10_30_Delay0	CCTTCGTTGTGGACCCACAGATGGTTAGAAGAGTCTTCCTTTACG
B1_CaSMP10_30_Delay0	GAGGAGGGCAGCAAACGGAAATGATTGGTGGAGTCGAGGCAGTCA
B1_CaSMP10_30_Delay0	CCGCATGTTATGGCACTCGAAGTCGTAGAAGAGTCTTCCTTTACG
B1_CaSMP10_30_Delay0	GAGGAGGGCAGCAAACGGAATGGCTCCCGACCTTTTCTTCTTCTT
B1_CaSMP10_30_Delay0	ACTCGCAGTCCCAGAAACCGCGACATAGAAGAGTCTTCCTTTACG
B1_CaSMP10_30_Delay0	GAGGAGGGCAGCAAACGGAAAAAGTCACAGTCAGTGCACAGGTTT
B1_CaSMP10_30_Delay0	GTGCGGGTTGTAGCCCACCCCGTGTTAGAAGAGTCTTCCTTTACG
B1_CaSMP10_30_Delay0	GAGGAGGGCAGCAAACGGAACGACAGTAGATAGAGTTCTAACAAT
B1_CaSMP10_30_Delay0	TAGTAGTGGCAGGCTGCGTTGTGACTAGAAGAGTCTTCCTTTACG
B1_CaSMP10_30_Delay0	GAGGAGGGCAGCAAACGGAACAGCGTCAACTACGGTGTCGTCATC
B1_CaSMP10_30_Delay0	CGACACTTTCGTCATCCTCTACGCTTAGAAGAGTCTTCCTTTACG
B1_CaSMP10_30_Delay0	GAGGAGGGCAGCAAACGGAACGTCAGTGGAGGTAGCTGGGGCTAA
B1_CaSMP10_30_Delay0	TGTCGTCATCAGTTTCGCTGACGTCTAGAAGAGTCTTCCTTTACG
B1_CaSMP10_30_Delay0	GAGGAGGGCAGCAAACGGAATCTACTTCGCTTTCTTCTTCTTCCG
B1_CaSMP10_30_Delay0	GTGGACATTTCATCACTTTCATCGCTAGAAGAGTCTTCCTTTACG
B1_CaSMP10_30_Delay0	GAGGAGGGCAGCAAACGGAAGGCCTCGTCGTCATCTTCATTTTCT
B1_CaSMP10_30_Delay0	TGTGCTTTCAACAGGGGCTGTGGTATAGAAGAGTCTTCCTTTACG
B1_CaSMP10_30_Delay0	GAGGAGGGCAGCAAACGGAACGTCGTCATCTTCAATCGGGACGGT
B1_CaSMP10_30_Delay0	TCGTGTAAACTTCTTCGTTGCTACTTAGAAGAGTCTTCCTTTACG
B1_CaSMP10_30_Delay0	GAGGAGGGCAGCAAACGGAATTGATCATTATTCTCATTGTTCTGA
B1_CaSMP10_30_Delay0	CGAAACGGTTGCGGTGACGTACCTGTAGAAGAGTCTTCCTTTACG
B1_CaSMP10_30_Delay0	GAGGAGGGCAGCAAACGGAATCTTCATCGTCTTCTTGCTGAGCAG
B1_CaSMP10_30_Delay0	GCCACTGAAGTGATGTGACTCTGGTTAGAAGAGTCTTCCTTTACG
B1_CaSMP10_30_Delay0	GAGGAGGGCAGCAAACGGAAATCATCGTGTCCTTGAGGGGAGACT
B1_CaSMP10_30_Delay0	TGTGGTCGTCAGGTACTGGTATGCCTAGAAGAGTCTTCCTTTACG
B1_CaSMP10_30_Delay0	GAGGAGGGCAGCAAACGGAATCGTTCTCAGGACCGTAAATGGCGT
B1_CaSMP10_30_Delay0	GTCGTATCGTCGTCTTCAGCAGACGTAGAAGAGTCTTCCTTTACG
B1_CaSMP10_30_Delay0	GAGGAGGGCAGCAAACGGAAACTCTCCGGCTTGCTCATAAGCTTC
B1_CaSMP10_30_Delay0	TGACGTTTTCCATGACGTCTTGGACTAGAAGAGTCTTCCTTTACG
B1_CaSMP10_30_Delay0	GAGGAGGGCAGCAAACGGAAACCGTTGAGGTATTGGTTGACGGAT
B1_CaSMP10_30_Delay0	GCCGTACCCTCCAAGAGTGTTGAGCTAGAAGAGTCTTCCTTTACG
B1_CaSMP10_30_Delay0	GAGGAGGGCAGCAAACGGAAGCTTCTTCTAGAACTTCTGGGCTCG
B1_CaSMP10_30_Delay0	TGTTCTTGTTCCAGGGCTTGTTCTATAGAAGAGTCTTCCTTTACG
B1_CaSMP10_30_Delay0	GAGGAGGGCAGCAAACGGAATTGCTTTCATCTTGGTTCTGTGAAT
B1_CaSMP10_30_Delay0	CGAGGGAGAGGAGGAGGGAGGCGTGTAGAAGAGTCTTCCTTTACG
B1_CaSMP10_30_Delay0	GAGGAGGGCAGCAAACGGAAGTTTTCTTCGTTCACTTTCCACTCC
B1_CaSMP10_30_Delay0	AAGTTGCTTTAAATGTAAAGTTGCTTAGAAGAGTCTTCCTTTACG
B1_CaSMP10_30_Delay0	GAGGAGGGCAGCAAACGGAATTCCTTCTCTTGGTCAAAAGTGTCT
B1_CaSMP10_30_Delay0	TTTTGAACTTGTTCCGTTACGTTGTTAGAAGAGTCTTCCTTTACG
B1_CaSMP10_30_Delay0	GAGGAGGGCAGCAAACGGAACTGTAGTTTTTAGTGCCCTTAACTT
B1_CaSMP10_30_Delay0	CCTCACGTTCCTATCTCTCGTTAAGTAGAAGAGTCTTCCTTTACG

## Sheet: CaSMP12 probe sets
Pool name	Sequence
B1_CaSMP12_30_Delay0	GAGGAGGGCAGCAAACGGAAAACTGACAAGAAATAAACTGCTAGG
B1_CaSMP12_30_Delay0	ATACCGTATTTAACGATGTGTTGCTTAGAAGAGTCTTCCTTTACG
B1_CaSMP12_30_Delay0	GAGGAGGGCAGCAAACGGAACACAAGGATTCAAACGGTAACACTG
B1_CaSMP12_30_Delay0	AAATTTCTTTGCAATGGAATAATCTTAGAAGAGTCTTCCTTTACG
B1_CaSMP12_30_Delay0	GAGGAGGGCAGCAAACGGAATAGATCTTTAGAGGAGAAGGGAGAC
B1_CaSMP12_30_Delay0	AGTGGTTTTGGATAGGAAGTGACGTTAGAAGAGTCTTCCTTTACG
B1_CaSMP12_30_Delay0	GAGGAGGGCAGCAAACGGAAGTTGCCTTGGTGTCCAGTATCTGTT
B1_CaSMP12_30_Delay0	GCAGGGTGGGAAGCATTGAAGCTGATAGAAGAGTCTTCCTTTACG
B1_CaSMP12_30_Delay0	GAGGAGGGCAGCAAACGGAATGCCCTTCCGACCACGTCAAGTGAA
B1_CaSMP12_30_Delay0	TGTGCGTTGCTCCTGAGAGCAACTCTAGAAGAGTCTTCCTTTACG
B1_CaSMP12_30_Delay0	GAGGAGGGCAGCAAACGGAATGTTTGGCCACACTGTTCATGGCGT
B1_CaSMP12_30_Delay0	ATCAACTGATCGGGTCTCAAGCGAGTAGAAGAGTCTTCCTTTACG
B1_CaSMP12_30_Delay0	GAGGAGGGCAGCAAACGGAACTGTACCACGTCCTGTCGCATCAGT
B1_CaSMP12_30_Delay0	CATACTGGTCAGAGCTGTCATGTCCTAGAAGAGTCTTCCTTTACG
B1_CaSMP12_30_Delay0	GAGGAGGGCAGCAAACGGAACAGCTCGGTATCACAGAGTTTCTCA
B1_CaSMP12_30_Delay0	TTTCTCGATCACCGCCATGCTGGAGTAGAAGAGTCTTCCTTTACG
B1_CaSMP12_30_Delay0	GAGGAGGGCAGCAAACGGAACTTGTCCAGGAGGGCTTTGGCCTGA
B1_CaSMP12_30_Delay0	ACATTCCCAGTCAGGCAAATCGTCCTAGAAGAGTCTTCCTTTACG
B1_CaSMP12_30_Delay0	GAGGAGGGCAGCAAACGGAATGCTTCAGCTTGCGTAGATCACCAT
B1_CaSMP12_30_Delay0	GTCATACCCAGGGCGAAGTGACCCATAGAAGAGTCTTCCTTTACG
B1_CaSMP12_30_Delay0	GAGGAGGGCAGCAAACGGAACAGCAGCAACACGAACGCTTTCTTA
B1_CaSMP12_30_Delay0	GGGCAGTTTGCGGGTGTCCATTTTGTAGAAGAGTCTTCCTTTACG
B1_CaSMP12_30_Delay0	GAGGAGGGCAGCAAACGGAACCTTTATCTCAGGCTGATTGTCCAT
B1_CaSMP12_30_Delay0	CCTTCTGAGCGACGTACTGGGCGGTTAGAAGAGTCTTCCTTTACG
B1_CaSMP12_30_Delay0	GAGGAGGGCAGCAAACGGAACGCCAGGCATGTCAACGACATCGTC
B1_CaSMP12_30_Delay0	CAAGAATGTCAGCAACATCATCGACTAGAAGAGTCTTCCTTTACG
B1_CaSMP12_30_Delay0	GAGGAGGGCAGCAAACGGAAAAGGTACGAACAACGTCGTCGTCAT
B1_CaSMP12_30_Delay0	CGCCAGTTGATGGTGGTGGAGGTGGTAGAAGAGTCTTCCTTTACG
B1_CaSMP12_30_Delay0	GAGGAGGGCAGCAAACGGAATCAAGGTGATCCATGTCATCGAGGA
B1_CaSMP12_30_Delay0	AGTATTCTCTTCTGGGCATCGCTGATAGAAGAGTCTTCCTTTACG
B1_CaSMP12_30_Delay0	GAGGAGGGCAGCAAACGGAAGCTGTCATTCGCCTTAGCTCGTCTT
B1_CaSMP12_30_Delay0	AGTTTGCCCAGTCCTCGGAGACCAGTAGAAGAGTCTTCCTTTACG
B1_CaSMP12_30_Delay0	GAGGAGGGCAGCAAACGGAAGGTGGCAGTGGGAAGTTGTCGTATC
B1_CaSMP12_30_Delay0	TCTGAGTTCAGGCAAGGAGGTTCTGTAGAAGAGTCTTCCTTTACG
B1_CaSMP12_30_Delay0	GAGGAGGGCAGCAAACGGAACTGAGACATACGCTGGAAGATGTTG
B1_CaSMP12_30_Delay0	TTGGTTCAAAGCTGGGAATTGGGAATAGAAGAGTCTTCCTTTACG
B1_CaSMP12_30_Delay0	GAGGAGGGCAGCAAACGGAAAGTCGTCGTCCTTCCATTTCATCAT
B1_CaSMP12_30_Delay0	GCCTGTTTCATGCGACGACCAAGGGTAGAAGAGTCTTCCTTTACG
B1_CaSMP12_30_Delay0	GAGGAGGGCAGCAAACGGAAATCAGCGTTCAGAAGAGCTTGGGGA
B1_CaSMP12_30_Delay0	ATCATCATCGTCGAAAAGATCGTCATAGAAGAGTCTTCCTTTACG
B1_CaSMP12_30_Delay0	GAGGAGGGCAGCAAACGGAAACTGTCTTCCAGATAGTCGGAGCAA
B1_CaSMP12_30_Delay0	CTCCTGGTGAGCCTCGTCCAGATCATAGAAGAGTCTTCCTTTACG
B1_CaSMP12_30_Delay0	GAGGAGGGCAGCAAACGGAACAAAGAACGCCTTCATGCACTCCAT
B1_CaSMP12_30_Delay0	GACACAGAACTTCTTCATCATCATCTAGAAGAGTCTTCCTTTACG
B1_CaSMP12_30_Delay0	GAGGAGGGCAGCAAACGGAACGTTGGCGGTGACGTCATCCGTGGA
B1_CaSMP12_30_Delay0	ATTCCTGCGATTGTGGAGACAAGTTTAGAAGAGTCTTCCTTTACG
B1_CaSMP12_30_Delay0	GAGGAGGGCAGCAAACGGAATTCGTGAATGGCTTCTCGCATCTCT
B1_CaSMP12_30_Delay0	GGCCTGCTCTCTCATGTCTTCCCTCTAGAAGAGTCTTCCTTTACG
B1_CaSMP12_30_Delay0	GAGGAGGGCAGCAAACGGAATAAGGCTGTGAAGCCTCCTCCATCT
B1_CaSMP12_30_Delay0	CTCTGAGAGGTCTTCCAGCCTCTCCTAGAAGAGTCTTCCTTTACG
B1_CaSMP12_30_Delay0	GAGGAGGGCAGCAAACGGAACCCTGTCCACAAGCTCTCGTAACTT
B1_CaSMP12_30_Delay0	CCGGTCCTTTCTTTCGCTCTGGTTGTAGAAGAGTCTTCCTTTACG
B1_CaSMP12_30_Delay0	GAGGAGGGCAGCAAACGGAAAACGGTCTCCGAGAGATGGAATGTT
B1_CaSMP12_30_Delay0	CTCTTCGGTTGTCACGGGCGTCGTCTAGAAGAGTCTTCCTTTACG
B1_CaSMP12_30_Delay0	GAGGAGGGCAGCAAACGGAATCTTCTCTGGCGGTGAAGATCTTTC
B1_CaSMP12_30_Delay0	GTCGTCTGTTGAATCGTCCCCTGCTTAGAAGAGTCTTCCTTTACG
B1_CaSMP12_30_Delay0	GAGGAGGGCAGCAAACGGAAGAAAGCCAAATAAGATTTTCTGTTG
B1_CaSMP12_30_Delay0	TGCAGTTGAAACCAGAAGAAGTAAGTAGAAGAGTCTTCCTTTACG
B1_CaSMP12_30_Delay0	GAGGAGGGCAGCAAACGGAACTTCTAGATTTTTGACGCGTCGATG
B1_CaSMP12_30_Delay0	TTCTGTTACTTTATAGTTTACCAGTTAGAAGAGTCTTCCTTTACG

[truncated: 11 more sheets: Ca163409 probe sets, Ca128713 probe sets, CaSMP17 probe sets, CaSMP20 probe sets, Ca120976 probe sets, Ca211122 probe sets, Ca286175 probe sets, Ca117463 probe sets, Ca202986 probe sets, Ca94322 probe sets, Ca160800 probe sets]
