# Supplementary material for: The adult shell matrix protein repertoire of the marine snail Crepidula is dominated by conserved genes that are also expressed in larvae
Source: BMC Ecol Evol. 2024 Sep 14;24:120. doi: 10.1186/s12862-024-02237-y (PMC11401363; doi:10.1186/s12862-024-02237-y)
Supplement: Supplementary file 4 — Supplementary Material 4 [file 12862_2024_2237_MOESM4_ESM.xlsx]

## Sheet: Sheet1
				IsoSeq Samples
				Sample 1	Sample 2	Sample 3	Sample 4	Sample 5	Sample 6
Orthogroup	Crepidula fornicata SMP	# of Crepidula fornicata SMPs	Crepidula atrasolea sequences	Uncleaved zygotes, 25 cell, compaction, rectangular	Early and Late Organogenesis	Pre and Post hatching Juveniles	Male	Female	Mantle
OG0018448	11909, 304896	2	N/A
OG0023856	306057, 306061	2	N/A
OG0034692	151743	1	N/A
OG0036216	101327	1	N/A
OG0050022	311987	1	N/A
OG0051689	321683	1	N/A
OG0051708	138721	1	N/A
OG0060222	126061	1	N/A
OG0067208	145573, 14988	2	N/A
OG0089144	54214	1	N/A
OG0089154	225023	1	N/A
OG0089179	94783	1	N/A
OG0115389	100849	1	N/A
OG0115602	309863	1	N/A
OG0115731	292533	1	N/A
OG0000334	214146	1	NODE_109598_length_2812_cov_146.379323_g0_i31618.p2, NODE_110049_length_2803_cov_605.282090_g0_i31723.p2, NODE_110353_length_2797_cov_1680.300673_g0_i31790.p2, NODE_128663_length_2467_cov_168.896758_g0_i35268.p1, NODE_132901_length_2398_cov_170.560440_g0_i36004.p1, NODE_139741_length_2293_cov_261.970046_g6871_i8.p2, NODE_179213_length_1792_cov_880.235470_g0_i42823.p1, NODE_186839_length_1714_cov_…	no	no	no	no	no	no
OG0001892	242982	1	NODE_722307_length_417_cov_2.571429_g540442_i0.p1	no	no	no	no	no	no
OG0006350	126276, 143973	2	NODE_106959_length_2865_cov_123.091174_g16481_i3.p1, NODE_89297_length_3265_cov_82.279122_g16481_i0.p1, NODE_91803_length_3204_cov_82.791626_g16481_i1.p1, NODE_92417_length_3189_cov_79.547619_g16481_i2.p1	no	no	no	no	no	no
OG0013549	299504	1	NODE_365852_length_745_cov_5.414791_g186313_i0.p1	no	no	no	no	no	no
OG0018411	272859	1	NODE_126537_length_2504_cov_3.603528_g26148_i0.p1, NODE_130857_length_2431_cov_59.820624_g0_i35649.p1, NODE_357469_length_766_cov_4.562986_g178302_i0.p1	no	no	no	no	no	no
OG0025548	319230	1	NODE_111280_length_2779_cov_1431.877259_g21858_i0.p1, NODE_125321_length_2523_cov_1933.526667_g21858_i4.p1, NODE_185975_length_1723_cov_1600.153125_g21858_i5.p1	no	no	no	no	no	no
OG0026011	329120	1	NODE_150322_length_2140_cov_44.568171_g33848_i0.p1, NODE_156288_length_2060_cov_65.122870_g33848_i1.p1, NODE_163669_length_1969_cov_155.686349_g33848_i2.p1, NODE_180264_length_1781_cov_170.137515_g33848_i3.p1, NODE_187165_length_1711_cov_197.957809_g33848_i5.p1	no	no	no	no	no	no
OG0026060	166764	1	NODE_319995_length_880_cov_354.439894_g143298_i0.p1	no	no	no	no	no	no
OG0030168	150624	1	NODE_377963_length_717_cov_2.749158_g197987_i0.p1, NODE_63577_length_4021_cov_16.126732_g11150_i0.p1	no	no	no	no	no	no
OG0088015	101039	1	NODE_235460_length_1305_cov_0.987310_g76208_i0.p1	no	no	no	no	no	no
OG0008291	160800	1	NODE_202710_length_1564_cov_1086.507981_g32159_i4.p1, NODE_206774_length_1528_cov_1181.333096_g32159_i5.p1, NODE_249808_length_1211_cov_1011.206801_g32159_i10.p1	no	yes	yes	yes	yes	yes
OG0016047	285453	1	NODE_153411_length_2098_cov_285.960000_g34940_i0.p1, NODE_156341_length_2059_cov_281.441632_g34940_i1.p1, NODE_156502_length_2057_cov_305.278697_g34940_i2.p1, NODE_190687_length_1676_cov_213.103670_g50767_i0.p1, NODE_204911_length_1544_cov_413.296270_g34940_i3.p1, NODE_205394_length_1540_cov_984.978829_g34940_i4.p1, NODE_220004_length_1419_cov_360.529321_g34940_i5.p1, NODE_252874_length_1193_cov_…	no	yes	yes	yes	yes	yes
OG0019902	125281	1	NODE_115290_length_2703_cov_125.387984_g22954_i0.p1	no	yes	yes	yes	yes	yes
OG0021900	125573	1	NODE_134611_length_2371_cov_575.516904_g28618_i0.p1, NODE_140783_length_2277_cov_595.106778_g28618_i1.p1	no	yes	yes	yes	yes	yes
OG0027905	119563	1	NODE_130462_length_2437_cov_556.098099_g10917_i19.p1, NODE_163527_length_1971_cov_624.922619_g10917_i22.p1, NODE_80964_length_3483_cov_437.636310_g10917_i6.p1, NODE_85040_length_3372_cov_446.769775_g10917_i7.p2	no	yes	yes	yes	no	no
OG0039870	124885	1	NODE_141471_length_2266_cov_37.027065_g276_i70.p1, NODE_153442_length_2098_cov_38.060253_g276_i73.p1, NODE_159889_length_2015_cov_43.664905_g276_i74.p1, NODE_251465_length_1201_cov_49.812616_g276_i87.p1, NODE_44503_length_4822_cov_137.877846_g276_i30.p2	no	yes	yes	yes	yes	yes
OG0044595	102712	1	NODE_104784_length_2910_cov_161.021887_g20178_i0.p1, NODE_110807_length_2789_cov_193.099400_g20178_i1.p1, NODE_112403_length_2758_cov_167.272106_g20178_i2.p1, NODE_119531_length_2625_cov_167.196643_g20178_i3.p1, NODE_127234_length_2491_cov_215.798142_g20178_i5.p1	no	yes	yes	yes	yes	yes
OG0059472	151998	1	NODE_151145_length_2129_cov_1103.720339_g9522_i3.p1, NODE_54935_length_4346_cov_355.381956_g9522_i0.p1	no	yes	yes	yes	yes	yes
OG0158498	135722, 236330	2	NODE_312457_length_907_cov_69.487245_g136498_i0.p1	no	yes	yes	yes	yes	yes
OG0002026	260036	1	NODE_108715_length_2830_cov_99.241965_g0_i31460.p1, NODE_12730_length_7692_cov_29.283657_g2197_i0.p1, NODE_12761_length_7687_cov_23.355500_g2197_i1.p1, NODE_13942_length_7486_cov_222.029879_g0_i5272.p1, NODE_158363_length_2034_cov_2878.505495_g0_i40065.p2, NODE_16216_length_7123_cov_230.969857_g0_i6088.p1, NODE_19271_length_6713_cov_232.764036_g0_i7216.p1, NODE_19271_length_6713_cov_232.764036_g0…	no	yes	yes	yes	yes	yes
OG0002843	113228	1	NODE_117724_length_2658_cov_37.562130_g23624_i0.p1, NODE_130272_length_2440_cov_507.890375_g27262_i0.p1, NODE_134592_length_2372_cov_8.287683_g28609_i0.p1, NODE_58973_length_4189_cov_47.398426_g10256_i0.p1, NODE_645042_length_443_cov_2.503125_g463224_i0.p1, NODE_718479_length_418_cov_3.237288_g536616_i0.p1	no	yes	yes	yes	yes	yes
OG0006207	260629	1	NODE_164696_length_1957_cov_22.964013_g39238_i0.p1, NODE_170253_length_1892_cov_3.583946_g41511_i0.p1, NODE_347032_length_794_cov_6.225037_g168395_i0.p1, NODE_409491_length_655_cov_4.099624_g168395_i1.p1, NODE_527090_length_509_cov_3.277202_g345428_i0.p1, NODE_90936_length_3225_cov_18.982592_g16864_i0.p1	no	yes	yes	yes	yes	yes
OG0009274	94322	1	NODE_215616_length_1454_cov_52.622089_g63982_i0.p1, NODE_234443_length_1312_cov_45.727502_g16221_i1.p1, NODE_59382_length_4173_cov_188.870370_g10335_i0.p1, NODE_64133_length_4002_cov_226.640629_g10335_i1.p1, NODE_66013_length_3938_cov_221.012320_g10335_i2.p1, NODE_88119_length_3293_cov_29.160883_g16221_i0.p1	no	yes	yes	yes	yes	yes
OG0011071	250163	1	NODE_113943_length_2729_cov_3.570223_g22594_i0.p1, NODE_243604_length_1250_cov_4.323869_g81575_i0.p1, NODE_338604_length_819_cov_2.597701_g160471_i0.p1, NODE_388442_length_695_cov_2.536713_g208146_i0.p1	no	yes	yes	yes	yes	yes
OG0012211	148591	1	NODE_101448_length_2982_cov_1195.869535_g18964_i1.p1, NODE_104469_length_2916_cov_1192.030075_g20109_i0.p1, NODE_115061_length_2707_cov_1473.135449_g0_i32737.p1, NODE_119237_length_2630_cov_1415.592740_g0_i33528.p1, NODE_123292_length_2559_cov_1473.538588_g0_i34269.p1, NODE_159627_length_2018_cov_1590.890765_g37230_i0.p1, NODE_225756_length_1374_cov_715.462830_g0_i47294.p1, NODE_228836_length_135…	no	yes	yes	yes	yes	yes
OG0020819	117188	1	NODE_120313_length_2611_cov_69.769695_g17498_i1.p1, NODE_179592_length_1788_cov_130.413213_g29141_i2.p1, NODE_223748_length_1390_cov_5.799526_g68781_i0.p1, NODE_93818_length_3156_cov_44.203099_g17498_i0.p1	no	yes	yes	yes	yes	yes
OG0030086	281435	1	NODE_154355_length_2085_cov_462.563201_g16516_i2.p1, NODE_89479_length_3260_cov_380.875996_g16516_i0.p1	no	yes	yes	yes	yes	yes
OG0039973	155681	1	NODE_203956_length_1553_cov_23.955245_g57513_i0.p1	no	yes	yes	yes	yes	yes
OG0000266	120526, 80012	2	NODE_107441_length_2856_cov_10.791438_g20857_i0.p1, NODE_111699_length_2771_cov_64.895770_g21975_i0.p1, NODE_115896_length_2692_cov_64.453873_g21975_i1.p1, NODE_128318_length_2474_cov_22.034028_g17545_i2.p1, NODE_139543_length_2296_cov_8.735389_g30226_i0.p1, NODE_152726_length_2108_cov_27.744584_g17545_i3.p1, NODE_156848_length_2053_cov_68.494819_g21975_i2.p1, NODE_167205_length_1927_cov_5.528271…	no	yes	yes	yes	yes	yes
OG0060079	270002	1	NODE_75537_length_3637_cov_128.900968_g13562_i0.p1, NODE_75915_length_3626_cov_99.548958_g13562_i1.p1	yes	no	yes	yes	yes	yes
OG0070590	236200	1	NODE_103990_length_2927_cov_45.435093_g19987_i0.p1, NODE_129279_length_2457_cov_37.732219_g19987_i1.p1	yes	no	yes	yes	yes	yes
OG0005058	244029	1	NODE_10439_length_8142_cov_26.282329_g1825_i0.p1, NODE_107745_length_2850_cov_13.839384_g2459_i12.p1, NODE_14349_length_7420_cov_41.684665_g2459_i0.p1, NODE_30377_length_5683_cov_42.152518_g1825_i1.p1, NODE_32718_length_5523_cov_45.880926_g1825_i3.p1	yes	no	yes	yes	no	no
OG0009176	244333	1	NODE_120275_length_2612_cov_12.697871_g24351_i0.p1, NODE_188723_length_1696_cov_15.546726_g49820_i0.p1, NODE_230575_length_1340_cov_22.460970_g73047_i0.p1, NODE_615801_length_457_cov_0.814371_g434004_i0.p1	yes	no	yes	yes	no	no
OG0012506	273866, 273872, 273880	3	NODE_128641_length_2468_cov_7.956503_g26756_i0.p2, NODE_137130_length_2331_cov_7.244112_g29423_i0.p1, NODE_233187_length_1321_cov_61.246244_g74730_i0.p1, NODE_296615_length_970_cov_3.674144_g122634_i0.p1	yes	no	yes	yes	yes	yes
OG0019683	257255	1	NODE_216659_length_1446_cov_10.131519_g8435_i2.p1, NODE_48845_length_4612_cov_14.226108_g8435_i0.p1	yes	no	yes	yes	yes	yes
OG0022881	71551	1	NODE_27722_length_5890_cov_62.531472_g4753_i0.p1, NODE_35476_length_5343_cov_50.723563_g4753_i1.p1	yes	no	yes	no	no	no
OG0026038	149847	1	NODE_21095_length_6510_cov_187.427744_g3557_i0.p1, NODE_21627_length_6455_cov_186.941251_g3557_i1.p1	yes	no	yes	yes	yes	yes
OG0027870	297467	1	NODE_1131_length_13607_cov_126.125705_g0_i410.p1, NODE_1522_length_12828_cov_134.519874_g0_i554.p1	yes	no	yes	yes	yes	yes
OG0027875	109138	1	NODE_116126_length_2688_cov_54.886550_g298_i11.p1	yes	no	yes	no	yes	yes
OG0032639	263016	1	NODE_105059_length_2904_cov_722.597627_g14336_i2.p1, NODE_79317_length_3528_cov_592.071366_g14336_i0.p1, NODE_81417_length_3471_cov_608.321685_g14336_i1.p1	yes	no	yes	yes	yes	yes
OG0000047	211121	1	NODE_117324_length_2666_cov_10.550531_g23521_i0.p1, NODE_117472_length_2663_cov_10.359055_g23555_i0.p1, NODE_122292_length_2576_cov_10.854464_g23555_i1.p1, NODE_122421_length_2574_cov_6.768666_g24969_i0.p1, NODE_138116_length_2317_cov_5.210119_g29739_i0.p1, NODE_173209_length_1859_cov_6.573733_g15449_i2.p1, NODE_173303_length_1858_cov_8.172334_g23521_i5.p1, NODE_17621_length_6928_cov_7.183982_g29…	yes	no	yes	yes	yes	yes
OG0000034	80086	1	NODE_101038_length_2992_cov_6.106657_g19254_i0.p1, NODE_10444_length_8141_cov_18.938389_g177_i12.p1, NODE_11271_length_7967_cov_11.466981_g0_i4303.p1, NODE_115914_length_2692_cov_8.685091_g23116_i0.p1, NODE_115986_length_2691_cov_2.410826_g23139_i0.p1, NODE_119276_length_2630_cov_20.337056_g24064_i0.p1, NODE_133061_length_2396_cov_12.980202_g177_i31.p1, NODE_147665_length_2176_cov_37.351680_g3292…	yes	yes	no	yes	no	yes
OG0000054	80940	1	NODE_103208_length_2944_cov_643.116625_g19783_i0.p1, NODE_105060_length_2904_cov_707.133765_g19783_i1.p1, NODE_106051_length_2884_cov_693.444042_g19783_i2.p1, NODE_106993_length_2864_cov_701.906239_g19783_i3.p1, NODE_10941_length_8033_cov_2117.561062_g0_i4188.p1, NODE_117254_length_2667_cov_53.567217_g46_i76.p1, NODE_117481_length_2662_cov_7218.218196_g10373_i2.p1, NODE_121961_length_2582_cov_5.9…	yes	yes	yes	yes	yes	yes
OG0000062	211178	1	NODE_128375_length_2473_cov_16.982553_g26675_i0.p1, NODE_136261_length_2345_cov_5.951395_g29153_i0.p1, NODE_1612_length_12700_cov_8.325197_g7_i3.p1, NODE_16720_length_7052_cov_27.228460_g2831_i0.p1, NODE_18310_length_6833_cov_131.754545_g2369_i3.p1, NODE_191982_length_1664_cov_63.392602_g51367_i0.p1, NODE_21371_length_6482_cov_27.070766_g2831_i1.p1, NODE_228254_length_1357_cov_2.908428_g71566_i0.…	yes	yes	yes	yes	yes	yes
OG0000083	125738	1	NODE_100256_length_3010_cov_30.742293_g19061_i0.p1, NODE_102554_length_2959_cov_29.027151_g19061_i1.p1, NODE_106748_length_2870_cov_8.874408_g20678_i0.p3, NODE_112872_length_2750_cov_5.260754_g22284_i0.p1, NODE_112897_length_2749_cov_46.383473_g22289_i0.p1, NODE_113315_length_2741_cov_4.941176_g22415_i0.p1, NODE_114531_length_2718_cov_5.494798_g22752_i0.p1, NODE_114881_length_2711_cov_22.783230_g…	yes	yes	yes	yes	yes	yes
OG0000116	191597	1	NODE_110040_length_2804_cov_3.613577_g21542_i0.p1, NODE_166811_length_1931_cov_456.570243_g40124_i0.p1, NODE_171186_length_1881_cov_80.461320_g12764_i6.p1, NODE_175766_length_1830_cov_663.517868_g0_i42429.p1, NODE_181099_length_1773_cov_74.404848_g46211_i0.p1, NODE_187197_length_1711_cov_18.526448_g49084_i0.p1, NODE_187796_length_1705_cov_70.690898_g12764_i7.p1, NODE_200437_length_1585_cov_9.6347…	yes	yes	yes	yes	yes	yes
OG0000164	196962	1	NODE_117262_length_2667_cov_25.970912_g4625_i6.p1, NODE_138892_length_2306_cov_4.833715_g30005_i0.p2, NODE_147860_length_2174_cov_2.300829_g33005_i0.p1, NODE_155952_length_2065_cov_3.864058_g35840_i0.p1, NODE_177558_length_1810_cov_180.443391_g20698_i2.p1, NODE_197688_length_1610_cov_5.256221_g30005_i1.p1, NODE_223018_length_1396_cov_6.859387_g68332_i0.p1, NODE_261208_length_1144_cov_3.715965_g94…	yes	yes	yes	yes	no	no
OG0000273	290967	1	NODE_12197_length_7787_cov_7.793972_g2112_i0.p1, NODE_146229_length_2197_cov_137.126326_g8862_i20.p1, NODE_15076_length_7295_cov_35.244980_g2559_i0.p1, NODE_151649_length_2122_cov_190.016008_g8862_i21.p1, NODE_154257_length_2087_cov_30.206212_g35235_i0.p1, NODE_15684_length_7200_cov_34.385898_g2559_i2.p1, NODE_17031_length_7010_cov_35.615798_g2559_i3.p1, NODE_17105_length_7001_cov_32.845449_g2559…	yes	yes	yes	yes	yes	yes
OG0000285	169324, 239624, 71080	3	NODE_122422_length_2574_cov_6.211342_g24970_i0.p1, NODE_130687_length_2434_cov_5.685418_g27385_i0.p1, NODE_16880_length_7034_cov_7.580090_g2856_i0.p1, NODE_172374_length_1868_cov_12.476791_g42370_i0.p1, NODE_17765_length_6906_cov_74.699396_g3003_i0.p1, NODE_18082_length_6862_cov_7.889301_g2856_i1.p1, NODE_199682_length_1592_cov_3.466984_g55271_i0.p2, NODE_21222_length_6498_cov_78.123294_g3003_i1.…	yes	yes	yes	yes	yes	yes
OG0000292	169471	1	NODE_11343_length_7950_cov_27.764661_g596_i7.p1, NODE_12497_length_7732_cov_27.351426_g596_i8.p1, NODE_12983_length_7653_cov_26.550332_g596_i9.p1, NODE_15331_length_7255_cov_27.132501_g596_i10.p1, NODE_18413_length_6816_cov_30.717466_g3107_i0.p1, NODE_26149_length_6018_cov_111.471247_g0_i9513.p1, NODE_293886_length_982_cov_2.700815_g120335_i0.p6, NODE_3404_length_10822_cov_64.940462_g0_i1290.p1, …	yes	yes	yes	yes	yes	yes
OG0000304	217830, 305876	2	NODE_120027_length_2616_cov_22.328921_g13674_i1.p1, NODE_236742_length_1296_cov_3.355499_g77023_i0.p1, NODE_241488_length_1264_cov_4.989483_g80116_i0.p1, NODE_257726_length_1164_cov_4.255524_g91713_i0.p1, NODE_259808_length_1152_cov_2.947522_g93239_i0.p1, NODE_261254_length_1144_cov_1.691479_g94328_i0.p1, NODE_372404_length_730_cov_1.047776_g192634_i0.p1, NODE_390115_length_692_cov_1.326889_g2097…	yes	yes	yes	yes	yes	yes
OG0000344	208205	1	NODE_110804_length_2789_cov_315.392723_g5115_i12.p1, NODE_111115_length_2783_cov_17.989850_g21806_i0.p1, NODE_119735_length_2622_cov_17.269308_g21806_i1.p1, NODE_129029_length_2461_cov_76.052609_g1036_i26.p1, NODE_13916_length_7491_cov_24.796824_g2384_i0.p1, NODE_165998_length_1941_cov_27.586359_g39794_i0.p1, NODE_17841_length_6895_cov_212.080774_g3012_i0.p1, NODE_18004_length_6872_cov_212.956142…	yes	yes	yes	yes	yes	yes
OG0000358	1967	1	NODE_111159_length_2782_cov_8.030839_g21825_i0.p1, NODE_203936_length_1553_cov_68.150350_g57507_i0.p1, NODE_25688_length_6056_cov_114.175965_g1081_i11.p1, NODE_28257_length_5850_cov_17.651301_g4826_i0.p1, NODE_286802_length_1013_cov_130.571910_g114410_i0.p1, NODE_304585_length_937_cov_10.184275_g129532_i0.p1, NODE_318440_length_886_cov_4.056356_g141880_i0.p1, NODE_53320_length_4413_cov_15.425175_…	yes	yes	yes	yes	yes	yes
OG0000396	260402, 87787	2	NODE_121465_length_2590_cov_50.994730_g24697_i0.p1, NODE_129099_length_2460_cov_58.854514_g24697_i1.p1, NODE_130118_length_2443_cov_52.501724_g14514_i3.p1, NODE_155166_length_2075_cov_2.768443_g35554_i0.p1, NODE_163668_length_1969_cov_178.159263_g13796_i5.p1, NODE_171496_length_1878_cov_6.900285_g42006_i0.p1, NODE_200603_length_1583_cov_61.128082_g24697_i4.p1, NODE_233023_length_1322_cov_252.4428…	yes	yes	yes	yes	yes	yes
OG0000987	296945	1	NODE_25363_length_6085_cov_27.216538_g4351_i0.p1, NODE_324244_length_866_cov_0.940781_g147174_i0.p1, NODE_39788_length_5083_cov_31.645161_g4351_i2.p1, NODE_429910_length_622_cov_2.264529_g248813_i0.p1, NODE_51379_length_4496_cov_59.174022_g8885_i0.p1, NODE_59062_length_4186_cov_21.573468_g484_i13.p1, NODE_67771_length_3880_cov_49.813681_g484_i14.p1, NODE_79967_length_3510_cov_49.299380_g484_i15.p1	yes	yes	yes	yes	yes	yes
OG0001387	268375	1	NODE_131503_length_2420_cov_97.729212_g0_i35754.p1, NODE_131848_length_2415_cov_3.585951_g27755_i0.p1, NODE_135095_length_2363_cov_154.754018_g28770_i0.p1, NODE_164989_length_1953_cov_114.165027_g39369_i0.p1, NODE_210648_length_1496_cov_9.102695_g61160_i0.p1, NODE_242780_length_1255_cov_110.212014_g39369_i1.p1, NODE_261525_length_1142_cov_9.421982_g94511_i0.p1, NODE_280110_length_1044_cov_58.2247…	yes	yes	yes	yes	yes	yes
OG0002047	267406	1	NODE_121707_length_2586_cov_40.481527_g8493_i2.p1, NODE_129903_length_2447_cov_3.519793_g27141_i0.p1, NODE_171380_length_1879_cov_55.981777_g41956_i0.p1, NODE_49203_length_4594_cov_32.410423_g8493_i0.p1, NODE_58877_length_4193_cov_22.194349_g8493_i1.p1, NODE_76670_length_3603_cov_211.149138_g13802_i0.p1, NODE_78728_length_3545_cov_213.135885_g13802_i1.p1	yes	yes	yes	yes	yes	yes
OG0002373	71173	1	NODE_24293_length_6186_cov_296.337292_g4149_i0.p1, NODE_36736_length_5267_cov_82.696734_g4149_i2.p1, NODE_54969_length_4345_cov_77.744671_g4149_i4.p1, NODE_76502_length_3608_cov_38.259684_g4149_i7.p1	yes	yes	yes	yes	no	no
OG0002380	138667	1	NODE_135772_length_2353_cov_6.659193_g28981_i0.p1, NODE_172398_length_1867_cov_6007.492546_g0_i41995.p1, NODE_20434_length_6579_cov_3018.374690_g0_i7637.p1, NODE_23368_length_6279_cov_3393.608350_g0_i8595.p2, NODE_25857_length_6042_cov_4210.086839_g0_i9421.p2, NODE_260516_length_1148_cov_3.951220_g93763_i0.p1, NODE_261895_length_1140_cov_5.249754_g94782_i0.p1, NODE_32368_length_5547_cov_4209.0678…	yes	yes	yes	yes	yes	yes
OG0002401	253413, 253414, 87323	3	NODE_18939_length_6751_cov_467.304164_g0_i7108.p1, NODE_367383_length_742_cov_0.814216_g187794_i0.p2, NODE_372434_length_729_cov_336.938944_g192661_i0.p2, NODE_404834_length_663_cov_592.161111_g224127_i0.p1, NODE_648307_length_442_cov_1.592476_g466486_i0.p1, NODE_93073_length_3173_cov_509.843279_g0_i28152.p1, NODE_97223_length_3077_cov_1362.332092_g0_i29083.p1	yes	yes	yes	yes	yes	yse
OG0003129	300352, 300354	2	NODE_119752_length_2621_cov_910.896717_g14912_i1.p1, NODE_138756_length_2308_cov_3.907094_g29961_i0.p4, NODE_206884_length_1528_cov_3.510320_g59083_i0.p1, NODE_274573_length_1071_cov_316.825949_g14912_i2.p1, NODE_284235_length_1025_cov_495.007761_g112299_i0.p1, NODE_82243_length_3449_cov_584.632291_g14912_i0.p1, NODE_94621_length_3138_cov_6.537645_g17677_i0.p1, NODE_96444_length_3096_cov_4.894719…	yes	yes	yes	yes	yes	yes
OG0003852	237853, 267540	2	NODE_148607_length_2163_cov_120.157843_g15914_i1.p1, NODE_177726_length_1808_cov_429.934125_g13533_i1.p1, NODE_178065_length_1804_cov_306.788816_g13533_i2.p1, NODE_229053_length_1351_cov_7.732899_g72047_i0.p2, NODE_253469_length_1189_cov_5.100375_g72047_i1.p2, NODE_424109_length_631_cov_2.196850_g243075_i0.p2, NODE_425514_length_629_cov_1.490119_g244456_i0.p2, NODE_67866_length_3877_cov_68.069259…	yes	yes	yes	yes	yes	yes
OG0004042	31134	1	NODE_100160_length_3012_cov_41.547248_g18905_i1.p2, NODE_116351_length_2684_cov_30.490824_g23220_i0.p1, NODE_121818_length_2584_cov_33.441284_g24795_i0.p1, NODE_128343_length_2473_cov_345.078723_g12648_i3.p1, NODE_135281_length_2360_cov_373.922217_g12648_i5.p1, NODE_136672_length_2338_cov_66.543567_g23220_i2.p1, NODE_159559_length_2019_cov_332.626055_g12648_i7.p1, NODE_162006_length_1989_cov_105.…	yes	yes	yes	yes	yes	yes
OG0004218	128713	1	NODE_118953_length_2635_cov_653.871815_g1893_i10.p1, NODE_131622_length_2419_cov_2.713415_g27677_i0.p1, NODE_139934_length_2290_cov_118.740655_g30361_i0.p1, NODE_145170_length_2212_cov_81.680230_g32116_i0.p1, NODE_147140_length_2184_cov_9.377487_g32738_i0.p1, NODE_148961_length_2158_cov_294.357248_g33396_i0.p1, NODE_156132_length_2062_cov_135.010830_g18399_i1.p1, NODE_170003_length_1895_cov_28.18…	yes	yes	yes	yes	yes	yes
OG0005084	90119	1	NODE_111147_length_2782_cov_38.794284_g21822_i0.p1, NODE_12656_length_7704_cov_486.635536_g0_i4799.p1, NODE_12993_length_7651_cov_525.001196_g0_i4917.p1, NODE_13242_length_7605_cov_359.268645_g0_i5001.p1, NODE_13615_length_7540_cov_435.129702_g0_i5134.p1, NODE_79016_length_3537_cov_405.481254_g0_i24857.p1, NODE_80929_length_3484_cov_110.716751_g0_i25318.p1	yes	yes	yes	yes	yes	yes
OG0005295	204121	1	NODE_108550_length_2833_cov_220.835055_g21152_i0.p1, NODE_111089_length_2783_cov_175.843985_g21152_i1.p1, NODE_124763_length_2533_cov_208.393776_g21152_i2.p1, NODE_127485_length_2487_cov_238.986887_g21152_i3.p1, NODE_21476_length_6470_cov_123.335434_g0_i7981.p1, NODE_4560_length_10107_cov_153.780849_g0_i1739.p1, NODE_543248_length_495_cov_7.583333_g361536_i0.p1	yes	yes	yes	yes	yes	yes
OG0006848	150648	1	NODE_202604_length_1565_cov_1085.815534_g56847_i0.p2, NODE_327249_length_855_cov_1079.109290_g149923_i0.p1, NODE_87432_length_3309_cov_1171.328625_g0_i26868.p2	yes	yes	yes	yes	yes	yes
OG0007074	304585	1	NODE_157935_length_2040_cov_14.465832_g36567_i0.p1, NODE_196989_length_1616_cov_306.032150_g53871_i0.p1, NODE_240972_length_1267_cov_149.235140_g5566_i7.p1, NODE_32658_length_5526_cov_352.320007_g5566_i0.p1, NODE_40085_length_5065_cov_118.941522_g5566_i1.p1	yes	yes	yes	yes	yes	yes
OG0008366	142223	1	NODE_101374_length_2984_cov_377.169172_g12919_i1.p1, NODE_13071_length_7638_cov_49.701663_g2253_i0.p1, NODE_134738_length_2369_cov_110.365093_g2253_i16.p1, NODE_137317_length_2328_cov_11.630385_g2253_i17.p1, NODE_141728_length_2262_cov_303.432913_g12919_i2.p2, NODE_214370_length_1464_cov_180.433259_g63279_i0.p1, NODE_260138_length_1150_cov_6.099318_g93477_i0.p1, NODE_274511_length_1072_cov_2.3256…	yes	yes	yes	yes	yes	yes
OG0008650	260403	1	NODE_121929_length_2582_cov_113.212281_g16610_i2.p3, NODE_181031_length_1774_cov_32.979406_g46175_i0.p1, NODE_89888_length_3250_cov_102.512632_g16610_i0.p3, NODE_93851_length_3155_cov_99.510224_g16610_i1.p2	yes	yes	yes	yes	yes	yes
OG0008834	244335	1	NODE_133702_length_2385_cov_192.675066_g28324_i0.p1, NODE_153125_length_2102_cov_637.221829_g22040_i1.p1, NODE_155416_length_2071_cov_181.812115_g22040_i2.p1, NODE_199386_length_1594_cov_370.244052_g22040_i3.p1, NODE_319758_length_881_cov_18.222955_g143077_i0.p1, NODE_507540_length_528_cov_1.246914_g325939_i0.p2	yes	yes	yes	yes	yes	yes
OG0009593	322047	1	NODE_125754_length_2516_cov_571.909319_g2591_i5.p1, NODE_15309_length_7257_cov_174.387721_g2591_i0.p2, NODE_270663_length_1092_cov_2.247678_g101455_i0.p1	yes	yes	yes	yes	yes	yes
OG0010393	120976	1	NODE_121136_length_2596_cov_735.935706_g11192_i1.p1, NODE_123703_length_2552_cov_738.256896_g11192_i2.p1, NODE_150657_length_2136_cov_22.294088_g33965_i0.p1, NODE_153398_length_2098_cov_1037.037975_g11192_i3.p1, NODE_159767_length_2016_cov_3582.524036_g37294_i0.p1, NODE_217498_length_1439_cov_1086.384498_g65074_i0.p1, NODE_229845_length_1345_cov_956.658756_g65074_i1.p1, NODE_253673_length_1188_co…	yes	yes	yes	yes	yes	yes
OG0010474	163409	1	NODE_20597_length_6564_cov_56.588573_g0_i7694.p1, NODE_237668_length_1290_cov_2.609254_g77614_i0.p1, NODE_32016_length_5573_cov_45.476514_g0_i11491.p1, NODE_34176_length_5427_cov_39.099736_g0_i12215.p1, NODE_36674_length_5271_cov_13.132867_g6280_i0.p1, NODE_40164_length_5061_cov_62.021264_g0_i14078.p1, NODE_41563_length_4982_cov_63.627495_g0_i14475.p1, NODE_453279_length_589_cov_5.025751_g271972_…	yes	yes	yes	yes	yes	yes
OG0010719	242649, 242653	2	NODE_112419_length_2758_cov_58.276281_g18887_i1.p1, NODE_115644_length_2696_cov_214.739992_g23054_i0.p1, NODE_121505_length_2589_cov_312.964315_g0_i33953.p1, NODE_155825_length_2066_cov_121.617087_g23054_i3.p1, NODE_268848_length_1101_cov_52.511247_g100063_i0.p1, NODE_31004_length_5640_cov_197.909915_g0_i11148.p1, NODE_38524_length_5159_cov_243.866759_g0_i13594.p2, NODE_39776_length_5083_cov_778.…	yes	yes	yes	yes	yes	yes
OG0010736	163501	1	NODE_39805_length_5082_cov_10.085501_g6826_i0.p1, NODE_91211_length_3218_cov_82.353473_g16933_i0.p1	yes	yes	yes	yes	yes	yes
OG0013013	229019	1	NODE_151660_length_2122_cov_122.224112_g34326_i0.p2, NODE_153036_length_2104_cov_14.632509_g34813_i0.p1, NODE_155758_length_2067_cov_45.194444_g35775_i0.p1, NODE_253401_length_1189_cov_176.981238_g88505_i0.p1, NODE_568502_length_480_cov_4.526611_g386763_i0.p1	yes	yes	yes	yes	yes	yes
OG0013865	302890	1	NODE_112460_length_2757_cov_362.384966_g14207_i3.p1, NODE_115495_length_2699_cov_370.705745_g14207_i4.p1, NODE_117764_length_2657_cov_367.316101_g14207_i5.p1, NODE_121858_length_2583_cov_385.864634_g14207_i6.p1, NODE_176769_length_1819_cov_241.772406_g5003_i7.p1, NODE_176769_length_1819_cov_241.772406_g5003_i7.p2, NODE_183818_length_1746_cov_385.300062_g14207_i7.p1, NODE_247367_length_1226_cov_52…	yes	yes	yes	yes	yes	yes
OG0014124	208211	1	NODE_1319_length_13216_cov_891.359658_g0_i477.p1, NODE_25255_length_6094_cov_1621.479317_g0_i9220.p1, NODE_25255_length_6094_cov_1621.479317_g0_i9220.p2, NODE_27730_length_5889_cov_1673.839924_g0_i10054.p3, NODE_29499_length_5748_cov_961.110400_g0_i10643.p1, NODE_33355_length_5480_cov_837.041254_g0_i11948.p1, NODE_39794_length_5082_cov_890.663440_g0_i13969.p1, NODE_46250_length_4734_cov_572.66363…	yes	yes	yes	yes	yes	yes
OG0019718	151078, 151085	2	NODE_5020_length_9872_cov_76.353062_g0_i1937.p1, NODE_622728_length_453_cov_2.800000_g440924_i0.p3, NODE_65181_length_3967_cov_9.284599_g11480_i0.p1	yes	yes	yes	yes	yes	yes
OG0020869	120438	1	NODE_22356_length_6380_cov_11.989612_g3765_i0.p1, NODE_54732_length_4355_cov_18.154064_g9481_i0.p1, NODE_64526_length_3989_cov_16.745215_g9481_i3.p1, NODE_78707_length_3546_cov_17.594508_g9481_i5.p1	yes	yes	yes	yes	yes	yes
OG0021497	95322	1	NODE_2220_length_11870_cov_15.596493_g415_i0.p1	yes	yes	yes	yes	yes	yes
OG0021910	224475	1	NODE_158301_length_2035_cov_196.361402_g8762_i3.p1, NODE_179030_length_1794_cov_93.517654_g8762_i4.p1, NODE_50730_length_4524_cov_66.538287_g8762_i0.p1	yes	yes	no	yes	yes	yes
OG0024236	211122	1	NODE_124869_length_2531_cov_386.664452_g25695_i0.p1	yes	yes	yes	yes	yes	yes
OG0024509	80073	1	NODE_179423_length_1790_cov_38.895021_g16985_i2.p1, NODE_228048_length_1358_cov_41.531174_g16985_i5.p1, NODE_262494_length_1136_cov_164.069102_g95231_i0.p1, NODE_91442_length_3213_cov_75.555663_g16985_i0.p1	yes	yes	yes	yes	yes	yes
OG0025994	116784	1	NODE_130465_length_2437_cov_366.998704_g27312_i0.p1, NODE_160168_length_2012_cov_10.923240_g19019_i1.p1, NODE_434279_length_615_cov_5.197154_g253127_i0.p1	yes	yes	yes	yes	yes	yes
OG0027822	117463, 286175	2	NODE_100275_length_3009_cov_857.816008_g17759_i2.p1, NODE_119350_length_2628_cov_632.246707_g24086_i0.p1, NODE_119633_length_2623_cov_587.535200_g24086_i1.p1, NODE_119887_length_2618_cov_640.343086_g24086_i2.p1, NODE_121334_length_2592_cov_735.140138_g24086_i3.p1, NODE_94934_length_3130_cov_823.210176_g17759_i0.p1, NODE_98918_length_3039_cov_849.150892_g17759_i1.p1	yes	yes	yes	yes	yes	yes
OG0035925	72620	1	NODE_130956_length_2429_cov_3119.526453_g25187_i2.p1, NODE_137201_length_2329_cov_2432.361741_g25187_i3.p2, NODE_277567_length_1056_cov_2341.744909_g25187_i14.p2	yes	yes	yes	yes	yes	yes
OG0044643	236816	1	NODE_11033_length_8013_cov_316.248416_g1924_i0.p3, NODE_87665_length_3303_cov_685.127987_g1924_i4.p1	yes	yes	yes	yes	yes	yes
OG0051507	314074	1	NODE_543171_length_495_cov_454.244624_g361461_i0.p1	yes	yes	yes	yes	yes	yes
OG0060045	267892	1	NODE_622185_length_453_cov_17.484848_g440382_i0.p1, NODE_738058_length_412_cov_3.470588_g556187_i0.p1	yes	yes	yes	yes	yes	yes
OG0000028	205465	1	NODE_103507_length_2938_cov_14.358792_g19866_i0.p1, NODE_103591_length_2936_cov_88.825098_g102_i85.p1, NODE_105720_length_2891_cov_90.690029_g102_i88.p1, NODE_10892_length_8043_cov_94.083460_g0_i4170.p1, NODE_110141_length_2802_cov_9.941769_g19866_i1.p1, NODE_11597_length_7902_cov_81.062862_g510_i15.p1, NODE_11868_length_7850_cov_24.594797_g2065_i0.p1, NODE_119585_length_2624_cov_126.636545_g0_i3…	yes	yes	yes	yes	yes	yes
OG0000038	206651, 316786, 322719	3	NODE_101404_length_2983_cov_561.799650_g0_i29977.p1, NODE_103872_length_2929_cov_1203.315039_g19957_i0.p1, NODE_105442_length_2897_cov_30.440159_g20350_i0.p2, NODE_109323_length_2818_cov_32.102412_g17717_i2.p1, NODE_110306_length_2798_cov_1252.000000_g18147_i3.p2, NODE_116342_length_2684_cov_70.061695_g14463_i2.p1, NODE_119344_length_2628_cov_7458.484631_g18147_i12.p1, NODE_119346_length_2628_cov…	yes	yes	no	yes	no	yes
OG0000058	108333	1	NODE_111895_length_2768_cov_7.517958_g22027_i0.p1, NODE_114953_length_2709_cov_492.583527_g22873_i0.p1, NODE_117338_length_2665_cov_487.698662_g22873_i1.p1, NODE_118407_length_2645_cov_509.153846_g22873_i2.p1, NODE_12057_length_7816_cov_36.405953_g397_i10.p1, NODE_127935_length_2480_cov_556.087824_g22873_i3.p1, NODE_130093_length_2443_cov_504.959914_g22873_i4.p1, NODE_141656_length_2263_cov_189.3…	yes	yes	yes	yes	yes	yes
OG0000063	223891	1	NODE_116705_length_2677_cov_148.655834_g7104_i7.p1, NODE_118906_length_2636_cov_150.492240_g7104_i8.p1, NODE_13742_length_7520_cov_128.999324_g2357_i0.p1, NODE_138918_length_2305_cov_126.790559_g7104_i9.p1, NODE_143183_length_2241_cov_323.687441_g4259_i8.p1, NODE_155979_length_2064_cov_169.221535_g6249_i8.p1, NODE_16873_length_7034_cov_73.968745_g2852_i0.p1, NODE_17060_length_7007_cov_74.880302_g…	yes	yes	yes	yes	yes	yes
OG0000082	178236	1	NODE_111811_length_2769_cov_124.671580_g22007_i0.p1, NODE_112559_length_2756_cov_8.596658_g22199_i0.p1, NODE_115402_length_2701_cov_35.213732_g10080_i3.p1, NODE_115402_length_2701_cov_35.213732_g10080_i3.p2, NODE_115895_length_2692_cov_79.557415_g23112_i0.p1, NODE_132912_length_2398_cov_52.989451_g5324_i7.p1, NODE_155809_length_2066_cov_545.410705_g35794_i0.p1, NODE_160727_length_2005_cov_877.537…	yes	yes	yes	yes	yes	yes
OG0000093	211993	1	NODE_103532_length_2937_cov_288.408671_g8926_i5.p1, NODE_104850_length_2908_cov_4559.486894_g0_i30650.p1, NODE_105337_length_2899_cov_14.292147_g20324_i0.p1, NODE_107400_length_2856_cov_6295.527625_g0_i31179.p1, NODE_107592_length_2853_cov_8.347985_g17686_i1.p1, NODE_110446_length_2796_cov_8.297419_g21636_i0.p1, NODE_13896_length_7492_cov_4060.629393_g0_i5254.p1, NODE_144063_length_2228_cov_12993…	yes	yes	yes	yes	yes	yes
OG0000101	294303	1	NODE_113512_length_2737_cov_15.838944_g22466_i0.p1, NODE_147765_length_2175_cov_12.248538_g32964_i0.p1, NODE_160944_length_2003_cov_7.227660_g37753_i0.p1, NODE_164768_length_1956_cov_25.363339_g39270_i0.p2, NODE_165835_length_1943_cov_26.995604_g39270_i1.p1, NODE_171048_length_1883_cov_9.697727_g17271_i5.p1, NODE_187027_length_1713_cov_1.950943_g49014_i0.p1, NODE_1912_length_12279_cov_156.227131_…	yes	yes	yes	yes	yes	yes
OG0000195	192307	1	NODE_104283_length_2920_cov_3422.245978_g17580_i2.p1, NODE_104283_length_2920_cov_3422.245978_g17580_i2.p3, NODE_114698_length_2714_cov_829.736009_g22801_i0.p1, NODE_127928_length_2480_cov_990.561307_g22801_i1.p1, NODE_141070_length_2272_cov_2610.202885_g30725_i0.p1, NODE_156247_length_2060_cov_1810.097057_g22801_i2.p1, NODE_159066_length_2025_cov_686.582545_g37000_i0.p1, NODE_159384_length_2021_…	yes	yes	yes	yes	yes	yes
OG0000353	297439	1	NODE_10571_length_8113_cov_968.783104_g491_i1.p3, NODE_106893_length_2866_cov_33701.437477_g0_i31067.p1, NODE_107654_length_2851_cov_13335.500733_g0_i31240.p1, NODE_110915_length_2786_cov_34747.991739_g0_i31899.p1, NODE_113586_length_2735_cov_9083.133231_g0_i32451.p1, NODE_118776_length_2638_cov_14894.504970_g0_i33437.p1, NODE_123648_length_2553_cov_16301.100823_g0_i34348.p1, NODE_138629_length_2…	yes	yes	yes	yes	yes	yes
OG0000447	189669	1	NODE_119518_length_2625_cov_3456.302558_g24130_i0.p1, NODE_122082_length_2579_cov_1270.890065_g5802_i7.p1, NODE_126281_length_2507_cov_2497.489513_g0_i34836.p1, NODE_133892_length_2382_cov_2332.745020_g0_i36167.p1, NODE_149636_length_2149_cov_2937.902764_g0_i38794.p1, NODE_15904_length_7167_cov_1575.363004_g0_i5991.p1, NODE_186628_length_1716_cov_3163.074702_g0_i43665.p1, NODE_196967_length_1616_…	yes	yes	yes	yes	no	no
OG0000626	294036	1	NODE_129551_length_2452_cov_543.792185_g27031_i0.p1, NODE_131636_length_2418_cov_304.544662_g27031_i1.p1, NODE_139156_length_2301_cov_4890.428375_g30102_i0.p3, NODE_142982_length_2244_cov_5729.310231_g30102_i1.p1, NODE_147513_length_2178_cov_4916.111922_g30102_i3.p1, NODE_151076_length_2130_cov_825.829098_g34124_i0.p1, NODE_160124_length_2012_cov_2813.884066_g30102_i6.p1, NODE_35260_length_5356_c…	yes	yes	yes	yes	yes	yes
OG0000656	279767	1	NODE_141459_length_2266_cov_110.570229_g7122_i5.p1, NODE_152049_length_2117_cov_8.469408_g34457_i0.p1, NODE_154145_length_2089_cov_6.357070_g34457_i1.p1, NODE_155560_length_2069_cov_1118.897225_g35702_i0.p1, NODE_158374_length_2034_cov_279.042386_g25924_i3.p1, NODE_162650_length_1981_cov_2455.965016_g38426_i0.p1, NODE_166343_length_1936_cov_2570.421401_g38426_i2.p1, NODE_49464_length_4581_cov_75.…	yes	yes	yes	yes	yes	yes
OG0000845	126455, 328141	2	NODE_129838_length_2447_cov_499.623494_g11282_i3.p1, NODE_14266_length_7434_cov_298.453973_g0_i5378.p1, NODE_14367_length_7414_cov_389.065697_g0_i5411.p1, NODE_19820_length_6651_cov_310.822151_g0_i7419.p1, NODE_20874_length_6535_cov_435.748129_g0_i7794.p1, NODE_64242_length_3998_cov_311.165419_g11282_i0.p1, NODE_64242_length_3998_cov_311.165419_g11282_i0.p2, NODE_64242_length_3998_cov_311.165419_…	yes	yes	yes	no	no	yes
OG0000861	158017, 242120, 68799	3	NODE_113547_length_2736_cov_111.637964_g12952_i2.p1, NODE_113800_length_2731_cov_100.891488_g12952_i3.p1, NODE_19540_length_6684_cov_70.116598_g0_i7312.p1, NODE_208458_length_1514_cov_17.743350_g59951_i0.p1, NODE_236662_length_1296_cov_34.449275_g76973_i0.p1, NODE_29453_length_5753_cov_68.425577_g0_i10634.p1, NODE_325301_length_862_cov_4.568336_g148112_i0.p1, NODE_35188_length_5362_cov_43.208628_…	yes	yes	yes	no	no	no
OG0001749	79995	1	NODE_163208_length_1975_cov_15.562635_g38648_i0.p1, NODE_216817_length_1445_cov_4.087746_g64664_i0.p1, NODE_316679_length_892_cov_5.820546_g140277_i0.p1, NODE_384525_length_703_cov_2.794828_g204356_i0.p1, NODE_44624_length_4815_cov_2044.418159_g7674_i0.p1, NODE_600948_length_464_cov_1.472141_g419168_i0.p1, NODE_605686_length_461_cov_5.656805_g423901_i0.p2, NODE_699568_length_424_cov_3.355482_g517…	yes	yes	yes	yes	yes	yes
OG0016232	112600	1	NODE_368771_length_738_cov_5.278049_g189123_i0.p2, NODE_458795_length_582_cov_4.318083_g277442_i0.p1	no	no	yes	yes	no	no
OG0019945	100852, 100853, 100854, 100862	4	NODE_247439_length_1226_cov_7.974615_g84235_i0.p2, NODE_380683_length_711_cov_3.865646_g200625_i0.p1, NODE_459516_length_581_cov_4.956332_g278157_i0.p1	no	no	yes	yes	yes	yes
OG0021588	217781	1	NODE_153608_length_2096_cov_77.225545_g0_i39423.p1, NODE_29404_length_5757_cov_75.111289_g0_i10610.p1, NODE_29823_length_5724_cov_51.009998_g0_i10740.p1	no	no	yes	yes	yes	yes
OG0021917	160557, 266962	2	NODE_186489_length_1718_cov_108.235737_g48747_i0.p1, NODE_88145_length_3292_cov_149.476807_g16230_i0.p2	no	no	yes	yes	yes	yes
OG0021921	202986	1	NODE_209595_length_1505_cov_3.581042_g60582_i0.p1, NODE_84379_length_3391_cov_5.875459_g15378_i0.p1, NODE_86930_length_3323_cov_6.208125_g15963_i0.p1	no	no	no	yes	no	no
OG0023097	282172	1	NODE_130971_length_2429_cov_184.037728_g27471_i0.p1, NODE_143601_length_2235_cov_203.110795_g27471_i1.p1, NODE_156127_length_2062_cov_253.146983_g27471_i2.p1, NODE_281675_length_1037_cov_16.549234_g110199_i0.p2	no	no	yes	yes	yes	yes
OG0024458	68925	1	NODE_110601_length_2793_cov_101.931086_g21675_i0.p1, NODE_110752_length_2790_cov_457.206224_g21675_i1.p1, NODE_112892_length_2749_cov_97.725057_g21675_i4.p1, NODE_143925_length_2230_cov_572.151400_g21675_i5.p1, NODE_195407_length_1631_cov_154.404509_g21675_i6.p1	no	no	yes	yes	yes	yes
OG0027943	128540	1	NODE_185694_length_1726_cov_256.628821_g48362_i0.p1	no	no	yes	yes	yes	yes
OG0032203	145408, 300370	2	NODE_198525_length_1602_cov_304.659905_g54668_i0.p2, NODE_206683_length_1529_cov_289.087482_g54668_i1.p1	no	no	no	yes	yes	yes
OG0032799	224843	1	NODE_208679_length_1512_cov_150.524838_g16826_i10.p1, NODE_214957_length_1459_cov_636.145210_g16826_i12.p1, NODE_90778_length_3229_cov_88.584353_g16826_i0.p1, NODE_93149_length_3171_cov_78.951772_g16826_i1.p1	no	no	yes	no	yes	yes
OG0032854	201228	1	NODE_37816_length_5204_cov_20.153710_g6458_i0.p1, NODE_44715_length_4811_cov_18.667449_g6458_i1.p1	no	no	no	no	yes	yes
OG0040165	325029	1	NODE_83143_length_3424_cov_103.723114_g15109_i0.p1, NODE_84348_length_3391_cov_103.841493_g15109_i3.p1	no	no	no	no	yes	yes
OG0043399	110712	1	NODE_72283_length_3736_cov_436.302242_g12896_i0.p1, NODE_77209_length_3589_cov_448.312464_g12896_i1.p1	no	no	no	no	no	yes
OG0051182	123468, 123469, 123470	3	NODE_169220_length_1904_cov_9.198203_g16506_i5.p1	no	no	no	yes	no	yes
OG0051577	250988	1	NODE_87081_length_3318_cov_667.514241_g15989_i0.p2	no	no	yes	yes	yes	yes
OG0059289	79250	1	NODE_120344_length_2610_cov_693.680740_g24373_i0.p1, NODE_121558_length_2588_cov_505.957404_g24373_i1.p1	no	no	yes	yes	yes	yes
OG0059467	277483	1	NODE_150385_length_2139_cov_105.701389_g33877_i0.p1, NODE_269223_length_1099_cov_104.298156_g33877_i3.p1	no	no	yes	no	no	yes
OG0059810	16558	1	NODE_275212_length_1068_cov_31.547090_g105014_i0.p1, NODE_284906_length_1022_cov_34.743048_g112849_i0.p1	no	no	yes	yes	yes	yes
OG0059972	212735	1	NODE_43079_length_4895_cov_27.421207_g7374_i0.p2, NODE_44343_length_4831_cov_27.805862_g7374_i1.p2	no	no	no	no	no	yes
OG0060088	50629	1	NODE_80324_length_3500_cov_293.435001_g5024_i6.p1, NODE_97231_length_3077_cov_290.567366_g5024_i8.p1	no	no	no	yes	yes	no
OG0071052	158313	1	NODE_153660_length_2095_cov_301.797667_g35028_i0.p2, NODE_154570_length_2082_cov_836.730475_g35343_i0.p1, NODE_242904_length_1254_cov_246.658709_g81093_i0.p1, NODE_274781_length_1070_cov_186.747624_g104670_i0.p1	no	no	no	yes	yes	yes
OG0087708	226647	1	NODE_179861_length_1785_cov_2140.883273_g45652_i0.p1	no	no	yes	yes	yes	yes
OG0088913	248320	1	NODE_81984_length_3457_cov_15.042292_g14851_i0.p1, NODE_83044_length_3427_cov_14.902845_g14851_i1.p1	no	no	no	no	yes	yes
OG0112097	82338	1	NODE_132503_length_2405_cov_15.362401_g27967_i0.p4, NODE_71115_length_3771_cov_26.220669_g0_i22821.p8	no	no	no	yes	yes	yes
OG0156314	34753	1	NODE_176506_length_1822_cov_94.091230_g44123_i0.p6	no	no	yes	no	no	no
OG0159009	142228	1	NODE_359754_length_760_cov_96.981162_g180478_i0.p1	no	no	yes	yes	no	yes
OG0000875	238122	1	NODE_102665_length_2957_cov_9.791108_g0_i30232.p1, NODE_105637_length_2893_cov_11.599278_g20403_i0.p1, NODE_111236_length_2780_cov_78.284908_g8999_i2.p1, NODE_113805_length_2731_cov_78.936733_g8999_i3.p1, NODE_143481_length_2237_cov_129.168401_g31524_i0.p1, NODE_145656_length_2205_cov_124.630644_g31524_i1.p1, NODE_149033_length_2157_cov_131.877089_g31524_i2.p1, NODE_157318_length_2047_cov_102.303…	no	no	yes	yes	yes	yes
OG0000312	252967	1	NODE_157602_length_2044_cov_3.459656_g36458_i0.p1, NODE_175751_length_1831_cov_4.707845_g36458_i1.p1, NODE_176712_length_1820_cov_17.729523_g0_i42546.p4, NODE_186869_length_1714_cov_45.883721_g48933_i0.p1, NODE_197431_length_1612_cov_181.459369_g54100_i0.p1, NODE_198962_length_1598_cov_127.966102_g54886_i0.p1, NODE_288961_length_1004_cov_1.145289_g116215_i0.p1, NODE_318492_length_886_cov_2.681520…	no	no	yes	yes	yes	yes
OG0001737	234593	1	NODE_132807_length_2400_cov_32.504611_g8992_i3.p1, NODE_157336_length_2047_cov_33.249480_g5388_i8.p1, NODE_326416_length_858_cov_21.462585_g149140_i0.p1, NODE_346617_length_795_cov_26.526786_g168006_i0.p1, NODE_51924_length_4474_cov_22.792691_g8992_i0.p5, NODE_66086_length_3936_cov_23.142932_g8992_i1.p3, NODE_666539_length_435_cov_40.878205_g484708_i0.p2, NODE_66967_length_3906_cov_34.547978_g899…	no	no	yes	yes	yes	yes
OG0017662	284844	1	NODE_190599_length_1677_cov_29.184041_g50726_i0.p1, NODE_200196_length_1587_cov_31.114754_g50726_i1.p1	no	no	yes	yes	yes	yes
OG0019759	154625, 163262	2	NODE_79292_length_3529_cov_183.894011_g14331_i0.p1, NODE_79292_length_3529_cov_183.894011_g14331_i0.p4, NODE_94395_length_3142_cov_161.676052_g14331_i1.p1, NODE_94395_length_3142_cov_161.676052_g14331_i1.p3, NODE_96499_length_3094_cov_161.622013_g14331_i2.p1, NODE_96499_length_3094_cov_161.622013_g14331_i2.p3	no	no	yes	yes	yes	yes
OG0051559	290625	1	NODE_7752_length_8839_cov_432.821019_g1376_i0.p1	no	no	yes	yes	yes	yes
